# Supplementary material for: Blood immune transcriptome analysis of artificially fed dairy calves and naturally suckled beef calves from birth to 7 days of age
Source: Sci Rep. 2018 Oct 18;8:15461. doi: 10.1038/s41598-018-33627-0 (PMC6194081; doi:10.1038/s41598-018-33627-0)
Supplement: Supplementary file 2 — Dataset 2 [file 41598_2018_33627_MOESM2_ESM.xlsx]

## Sheet: Sheet1
Symbol	Entrez Gene Name	Fold Change1	p-value
ABCA1	ATP binding cassette subfamily A member 1	-6.114	1.05e-11
ABCB1	ATP binding cassette subfamily B member 1	-1.73	0.0119
ABCG1	ATP binding cassette subfamily G member 1	-3.128	2.36e-08
ABTB1	ankyrin repeat and BTB domain containing 1	-1.748	0.0332
ACTA2	actin, alpha 2, smooth muscle, aorta	-2.085	0.0252
ACTN1	actinin alpha 1	-1.586	0.00327
ACVR1B	activin A receptor type 1B	-1.776	0.0109
ADAM33	ADAM metallopeptidase domain 33	-2.606	0.0351
ADAM8	ADAM metallopeptidase domain 8	-1.633	0.048
ADAMTSL4	ADAMTS like 4	-1.906	0.000582
ADIRF	adipogenesis regulatory factor	3.043	0.000822
ADRB3	adrenoceptor beta 3	3.527	0.00255
Aff2	AF4/FMR2 family, member 2	-2.534	6.43e-07
AGBL3	ATP/GTP binding protein like 3	-2.602	0.000102
AGMAT	agmatinase	4.983	1.38e-09
AK7	adenylate kinase 7	2.877	0.00655
AKAP4	A-kinase anchoring protein 4	-5.445	2.81e-05
ALOX5	arachidonate 5-lipoxygenase	-2.002	0.0276
ALS2CR12	amyotrophic lateral sclerosis 2 chromosome region 12	3.781	0.000382
AMPH	amphiphysin	-1.911	0.0206
ANKRD22	ankyrin repeat domain 22	-1.808	0.0239
ANKRD33	ankyrin repeat domain 33	2.987	2.3e-06
ANKRD37	ankyrin repeat domain 37	-1.892	0.0415
ANKRD55	ankyrin repeat domain 55	-2.037	0.015
ANKRD6	ankyrin repeat domain 6	-1.954	0.023
AOC2	amine oxidase, copper containing 2	-1.493	0.0381
AP5B1	adaptor related protein complex 5 beta 1 subunit	-1.524	0.00693
APLP1	amyloid beta precursor like protein 1	3.211	0.000335
APOA4	apolipoprotein A4	3.052	0.00524
APOBEC3A	apolipoprotein B mRNA editing enzyme catalytic subunit 3A	3.342	0.000863
APOC3	apolipoprotein C3	6.191	6.18e-06
APOF	apolipoprotein F	-3.219	0.00775
ARG2	arginase 2	-1.571	0.0437
ARHGEF4	Rho guanine nucleotide exchange factor 4	-2.412	0.00494
ARL11	ADP ribosylation factor like GTPase 11	-1.611	0.0206
ARL4A	ADP ribosylation factor like GTPase 4A	-1.947	7.93e-08
ARMC12	armadillo repeat containing 12	-4.276	3e-13
ASB2	ankyrin repeat and SOCS box containing 2	5.057	3.73e-06
ASGR2	asialoglycoprotein receptor 2	4.563	4.14e-06
ATF3	activating transcription factor 3	-1.616	0.023
ATG16L2	autophagy related 16 like 2	-1.827	0.0181
ATP6V0A4	ATPase H+ transporting V0 subunit a4	-2.779	0.00452
ATP8B4	ATPase phospholipid transporting 8B4 (putative)	3.038	0.000464
ATP9A	ATPase phospholipid transporting 9A (putative)	-2	0.0152
B3GNT7	UDP-GlcNAc:betaGal beta-1,3-N-acetylglucosaminyltransferase 7	-1.975	0.0174
BATF2	basic leucine zipper ATF-like transcription factor 2	8.425	1.24e-09
BATF3	basic leucine zipper ATF-like transcription factor 3	-1.875	0.00104
BCL2L14	BCL2 like 14	3.052	0.0114
BMF	Bcl2 modifying factor	-1.511	0.00936
BNC2	basonuclin 2	-2.626	0.0312
BNIP3	BCL2 interacting protein 3	-1.655	3.66e-05
BPI	bactericidal/permeability-increasing protein	-3.511	0.000235
BRAF	B-Raf proto-oncogene, serine/threonine kinase	-1.761	0.00023
BRPF3	bromodomain and PHD finger containing 3	-1.79	7.73e-14
BTBD11	BTB domain containing 11	-2.051	5.89e-05
BTG1	BTG anti-proliferation factor 1	-2.12	2.51e-11
C1orf115	chromosome 1 open reading frame 115	3.59	5.16e-05
C1QA	complement C1q A chain	4.425	3.85e-08
C1QB	complement C1q B chain	5.136	5.95e-10
C1QC	complement C1q C chain	4.873	4.15e-09
C1QTNF9B	C1q and TNF related 9B	-2.117	0.0422
C2	complement C2	5.315	8.02e-07
C3AR1	complement C3a receptor 1	3.094	3.14e-05
C4orf19	chromosome 4 open reading frame 19	-1.789	0.0499
C4orf45	chromosome 4 open reading frame 45	-2.651	0.031
C4orf47	chromosome 4 open reading frame 47	-1.608	0.0103
C5AR1	complement C5a receptor 1	-2.815	1.55e-07
C5AR2	complement component 5a receptor 2	-2.714	1.26e-07
C9orf84	chromosome 9 open reading frame 84	-2.002	0.0437
CA12	carbonic anhydrase 12	-3.242	4.03e-05
CACNA2D1	calcium voltage-gated channel auxiliary subunit alpha2delta 1	-6.8	1.24e-09
CATIP	ciliogenesis associated TTC17 interacting protein	-2.51	1.12e-05
CBLB	Cbl proto-oncogene B	-1.575	0.0101
CBX7	chromobox 7	-1.723	2.74e-05
CC2D2A	coiled-coil and C2 domain containing 2A	-2.343	0.00746
CCDC17	coiled-coil domain containing 17	-1.576	0.0415
CCDC65	coiled-coil domain containing 65	-2.173	0.00867
CCKAR	cholecystokinin A receptor	-2.909	9.88e-05
CCL24	C-C motif chemokine ligand 24	-2.71	0.00494
CCL5	C-C motif chemokine ligand 5	-3.52	0.00162
CCL8	C-C motif chemokine ligand 8	3.13	0.00915
CCM2L	CCM2 like scaffolding protein	-2.564	0.00388
CCND3	cyclin D3	-1.956	1.08e-11
CCNL2	cyclin L2	-1.503	0.00551
CCR1	C-C motif chemokine receptor 1	-2.417	8.82e-06
CCR6	C-C motif chemokine receptor 6	-2.445	6.83e-07
CCR7	C-C motif chemokine receptor 7	-1.629	0.0169
CD109	CD109 molecule	4.088	7.59e-05
CD244	CD244 molecule	-1.867	0.000337
CD274	CD274 molecule	3.039	0.00121
CD44	CD44 molecule (Indian blood group)	-1.588	0.000147
CD69	CD69 molecule	-1.872	0.00236
CD96	CD96 molecule	-1.839	0.000218
CDC42EP1	CDC42 effector protein 1	-3.029	0.00284
CDC42EP3	CDC42 effector protein 3	-1.619	0.00508
CDH17	cadherin 17	-1.798	0.0444
CDKN1A	cyclin dependent kinase inhibitor 1A	-5.114	5.03e-14
CDT1	chromatin licensing and DNA replication factor 1	2.883	5.71e-09
CELF3	CUGBP Elav-like family member 3	-2.593	0.0329
CEP170B	centrosomal protein 170B	-1.669	0.000496
CEP68	centrosomal protein 68	-1.703	0.00127
CERS1	ceramide synthase 1	-1.52	0.0102
CFI	complement factor I	2.903	0.000801
CHML	CHM like, Rab escort protein 2	-1.786	0.00708
CHPF2	chondroitin polymerizing factor 2	-1.566	0.000464
CITED2	Cbp/p300 interacting transactivator with Glu/Asp rich carboxy-terminal domain 2	-4.572	2.85e-37
CKB	creatine kinase B	3.877	7.73e-14
CLEC4A	C-type lectin domain family 4 member A	-2.321	1.43e-05
CLEC4D	C-type lectin domain family 4 member D	-2.728	2.19e-06
CLEC4E	C-type lectin domain family 4 member E	-3.599	1.94e-09
CLEC5A	C-type lectin domain containing 5A	-1.597	0.0164
CLEC7A	C-type lectin domain containing 7A	-1.7	0.044
CMPK2	cytidine/uridine monophosphate kinase 2	2.874	0.00236
CNOT11	CCR4-NOT transcription complex subunit 11	-1.755	0.00107
CNR2	cannabinoid receptor 2	-1.664	0.0181
COA1	cytochrome c oxidase assembly factor 1 homolog	-1.525	0.000297
COL5A3	collagen type V alpha 3 chain	4.792	2.15e-05
COL9A2	collagen type IX alpha 2 chain	-2.062	0.0153
CPA5	carboxypeptidase A5	-1.81	0.0253
CPB2	carboxypeptidase B2	-2.465	0.0176
CPNE2	copine 2	-2.504	0.00432
CR2	complement C3d receptor 2	-1.953	0.00857
CREBRF	CREB3 regulatory factor	-1.633	0.0322
CREG2	cellular repressor of E1A stimulated genes 2	-5.713	1.31e-05
CRIM1	cysteine rich transmembrane BMP regulator 1	-1.624	0.0104
CRISP2	cysteine rich secretory protein 2	3.995	0.000382
CRISPLD2	cysteine rich secretory protein LCCL domain containing 2	-1.921	0.00889
CRTAM	cytotoxic and regulatory T-cell molecule	-2.636	1e-06
CSF1	colony stimulating factor 1	3.435	0.000143
CSGALNACT1	chondroitin sulfate N-acetylgalactosaminyltransferase 1	-1.824	8.31e-06
CST3	cystatin C	-1.673	0.000719
CUBN	cubilin	-1.639	0.0376
CXCL10	C-X-C motif chemokine ligand 10	6.773	1.25e-07
CXCL8	C-X-C motif chemokine ligand 8	-3.364	8.31e-06
CXCR2	C-X-C motif chemokine receptor 2	-2.388	0.000552
CXCR4	C-X-C motif chemokine receptor 4	-2.567	4.03e-08
CXCR6	C-X-C motif chemokine receptor 6	-2.219	0.0197
CYB561	cytochrome b561	3.123	2.12e-05
CYP4F2	cytochrome P450 family 4 subfamily F member 2	-1.791	0.0188
DAAM2	dishevelled associated activator of morphogenesis 2	-2.362	0.000304
DAGLA	diacylglycerol lipase alpha	-2.246	0.000866
DCBLD1	discoidin, CUB and LCCL domain containing 1	-1.709	0.00951
DCSTAMP	dendrocyte expressed seven transmembrane protein	-2.109	0.0246
DDIT4	DNA damage inducible transcript 4	-2.546	2.08e-05
DEDD2	death effector domain containing 2	-1.574	0.0251
DENND2C	DENN domain containing 2C	-1.799	0.0179
DGKG	diacylglycerol kinase gamma	-1.716	0.0228
DHX34	DExH-box helicase 34	-3.056	2.46e-15
DHX58	DExH-box helicase 58	3.016	0.000496
DIRAS3	DIRAS family GTPase 3	-2.236	0.0376
DKKL1	dickkopf like acrosomal protein 1	4.229	0.000311
DLC1	DLC1 Rho GTPase activating protein	-2.08	0.00221
DLEC1	deleted in lung and esophageal cancer 1	-1.718	0.00696
Dmd	dystrophin	-3.079	1.66e-06
DNAH17	dynein axonemal heavy chain 17	-1.646	0.00816
DNAJC6	DnaJ heat shock protein family (Hsp40) member C6	-2.079	0.0294
DOCK5	dedicator of cytokinesis 5	-1.521	0.00148
DPY19L3	dpy-19 like 3 (C. elegans)	-2.002	0.000559
DPYS	dihydropyrimidinase	-2.694	0.00642
DTL	denticleless E3 ubiquitin protein ligase homolog	4.239	1.24e-09
DUSP1	dual specificity phosphatase 1	-4.415	1.98e-17
DUSP16	dual specificity phosphatase 16	-1.658	0.0161
DUSP2	dual specificity phosphatase 2	-1.575	0.0152
E2F3	E2F transcription factor 3	-2.267	0.00128
EBI3	Epstein-Barr virus induced 3	5.36	2.17e-13
EDN1	endothelin 1	-3.924	0.000378
EFHB	EF-hand domain family member B	-1.736	0.0385
EFNB2	ephrin B2	-6.455	3.8e-08
EGR2	early growth response 2	-3.662	2.04e-11
EGR3	early growth response 3	-1.905	0.00893
EIF4G3	eukaryotic translation initiation factor 4 gamma 3	-1.578	6.25e-06
EMB	embigin	-2.414	9.58e-05
ENKUR	enkurin, TRPC channel interacting protein	-2.526	0.000528
ENO3	enolase 3	3.277	1.38e-13
ERF	ETS2 repressor factor	-1.495	0.00431
ERGIC1	endoplasmic reticulum-golgi intermediate compartment 1	-1.711	6.25e-06
ERICH5	glutamate rich 5	-2.323	0.0312
EYA3	EYA transcriptional coactivator and phosphatase 3	-1.845	0.000128
F3	coagulation factor III, tissue factor	-2.726	0.0242
FABP1	fatty acid binding protein 1	4.078	0.000854
FABP7	fatty acid binding protein 7	-2.122	0.0428
FAM20C	FAM20C, golgi associated secretory pathway kinase	-1.856	0.00157
FAM26F	family with sequence similarity 26 member F	3.306	2.88e-05
FAM3B	family with sequence similarity 3 member B	3.307	0.00172
FAM71A	family with sequence similarity 71 member A	-3.004	0.00207
FAM92B	family with sequence similarity 92 member B	-3.642	0.000334
FBXO10	F-box protein 10	-1.557	0.00298
FBXO40	F-box protein 40	-1.7	0.00234
FCN1	ficolin 1	-1.94	0.000171
FGD3	FYVE, RhoGEF and PH domain containing 3	-1.723	6.4e-05
FGF9	fibroblast growth factor 9	4.081	0.000155
FGFRL1	fibroblast growth factor receptor-like 1	-2.872	2.04e-06
FHL3	four and a half LIM domains 3	-1.713	0.000139
FILIP1L	filamin A interacting protein 1 like	-3.078	1.95e-07
FKBP5	FK506 binding protein 5	-2.577	6.74e-08
FLT3	fms related tyrosine kinase 3	-2.71	1.24e-09
FNIP2	folliculin interacting protein 2	-2.041	6.81e-05
FNTB	farnesyltransferase, CAAX box, beta	-2.741	1.08e-16
FOS	Fos proto-oncogene, AP-1 transcription factor subunit	-2.286	4.57e-07
FOSB	FosB proto-oncogene, AP-1 transcription factor subunit	-3.805	4.6e-09
FOSL2	FOS like 2, AP-1 transcription factor subunit	-1.686	0.00952
FOXS1	forkhead box S1	5.618	2.72e-06
FRAT2	FRAT2, WNT signaling pathway regulator	-1.702	0.0143
FRY	FRY microtubule binding protein	-1.589	0.00348
FUCA2	fucosidase, alpha-L- 2, plasma	-1.588	0.000174
FZD7	frizzled class receptor 7	-2.094	0.000652
FZD9	frizzled class receptor 9	-1.903	0.0258
GAB2	GRB2 associated binding protein 2	-1.721	0.0104
GADD45A	growth arrest and DNA damage inducible alpha	-1.611	0.0437
GADD45G	growth arrest and DNA damage inducible gamma	-2.28	0.000781
GAREM2	GRB2 associated regulator of MAPK1 subtype 2	-2.225	1.5e-08
GBP1	guanylate binding protein 1	4.549	1.38e-09
GBP2	guanylate binding protein 2	5.08	7.31e-07
GBP5	guanylate binding protein 5	2.825	0.0014
GBP6	guanylate binding protein family member 6	6.301	7.78e-10
GCAT	glycine C-acetyltransferase	-1.726	0.00132
GCSAM	germinal center associated signaling and motility	-1.968	0.000231
GLIPR1	GLI pathogenesis related 1	-1.503	0.00588
GLT1D1	glycosyltransferase 1 domain containing 1	-2.829	0.00047
GLUL	glutamate-ammonia ligase	-1.797	0.00221
GNAT2	G protein subunit alpha transducin 2	-1.523	0.0404
GPAM	glycerol-3-phosphate acyltransferase, mitochondrial	-1.639	3.61e-05
GPAT3	glycerol-3-phosphate acyltransferase 3	-2.1	0.00312
GPR34	G protein-coupled receptor 34	-1.76	0.0497
GPR4	G protein-coupled receptor 4	-2.085	0.0254
GPRIN3	GPRIN family member 3	-1.597	0.024
GRAMD1B	GRAM domain containing 1B	-1.835	0.000837
HAL	histidine ammonia-lyase	-2.819	0.000945
HCAR3	hydroxycarboxylic acid receptor 3	-1.962	0.028
HEPACAM2	HEPACAM family member 2	-2.309	0.00266
HIC1	HIC ZBTB transcriptional repressor 1	3.604	8.31e-06
HIP1R	huntingtin interacting protein 1 related	-1.549	0.0374
HIST1H2AA	histone cluster 1 H2A family member a	3.372	0.00508
HIST2H2AB	histone cluster 2 H2A family member b	-2.696	0.00305
HLA-DOB	major histocompatibility complex, class II, DO beta	-1.868	0.00987
HOXC9	homeobox C9	-2.756	0.00744
HRH1	histamine receptor H1	-3.013	0.000381
HRH2	histamine receptor H2	-2.175	0.00118
HTR1B	5-hydroxytryptamine receptor 1B	-2.365	0.047
HTR7	5-hydroxytryptamine receptor 7	-2.154	0.00315
HUNK	hormonally up-regulated Neu-associated kinase	-2.787	0.00444
HYAL2	hyaluronoglucosaminidase 2	-1.72	0.00133
ICAM1	intercellular adhesion molecule 1	3.057	4.95e-07
ICAM3	intercellular adhesion molecule 3	-1.718	0.00457
ID1	inhibitor of DNA binding 1, HLH protein	4.28	1.07e-06
IFI44	interferon induced protein 44	4.454	6.26e-06
IFI44L	interferon induced protein 44 like	3.48	9.1e-05
IFI6	interferon alpha inducible protein 6	3.799	0.000276
IFNW1	interferon omega 1	-2.688	0.0263
IFRD1	interferon related developmental regulator 1	-2.173	1.1e-13
IFT81	intraflagellar transport 81	-1.656	0.000945
IGSF10	immunoglobulin superfamily member 10	-3.112	0.00508
IGSF9	immunoglobulin superfamily member 9	-2.11	0.043
IL17RE	interleukin 17 receptor E	-2.098	0.0151
IL17REL	interleukin 17 receptor E like	3.262	0.00124
IL18R1	interleukin 18 receptor 1	-3.512	3.61e-05
IL18RAP	interleukin 18 receptor accessory protein	-4.071	5.59e-09
IL1R2	interleukin 1 receptor type 2	-5.281	2.77e-08
IL1RAP	interleukin 1 receptor accessory protein	-2.326	0.00247
IL20RA	interleukin 20 receptor subunit alpha	3.452	9.02e-05
IL7R	interleukin 7 receptor	-2.365	1.03e-05
INHA	inhibin alpha subunit	3.906	0.00121
IQGAP3	IQ motif containing GTPase activating protein 3	2.895	0.000244
IRS2	insulin receptor substrate 2	-4.068	5.13e-10
ISG15	ISG15 ubiquitin-like modifier	4.623	4.9e-05
ITPKC	inositol-trisphosphate 3-kinase C	-2.763	1.94e-12
ITPRIPL2	inositol 1,4,5-trisphosphate receptor interacting protein like 2	-2.762	3.38e-06
JAM3	junctional adhesion molecule 3	-1.729	0.0336
JAZF1	JAZF zinc finger 1	-1.573	0.00708
KANK2	KN motif and ankyrin repeat domains 2	-1.771	0.0278
KANSL1L	KAT8 regulatory NSL complex subunit 1 like	-1.523	0.00153
KBTBD6	kelch repeat and BTB domain containing 6	-1.531	0.0225
KBTBD7	kelch repeat and BTB domain containing 7	-2.239	0.000976
KCNC4	potassium voltage-gated channel subfamily C member 4	-2.349	0.00339
KCND1	potassium voltage-gated channel subfamily D member 1	-1.635	0.000412
KCNJ2	potassium voltage-gated channel subfamily J member 2	-1.801	0.00931
KCNS1	potassium voltage-gated channel modifier subfamily S member 1	-2.07	0.0261
KCTD6	potassium channel tetramerization domain containing 6	-1.555	2.05e-05
KHK	ketohexokinase	-1.711	0.00123
KIAA0513	KIAA0513	-1.692	0.0107
KIAA1324	KIAA1324	-1.632	0.0118
KIAA1456	KIAA1456	-3.641	0.000318
KIAA1755	KIAA1755	-3.533	0.00253
KIAA2012	KIAA2012	-1.923	0.0395
KIR2DL4	killer cell immunoglobulin like receptor, two Ig domains and long cytoplasmic tail 4	-2.716	0.00343
KIRREL2	kin of IRRE like 2 (Drosophila)	2.916	0.00199
KLF15	Kruppel like factor 15	-2.577	3.61e-05
KLF4	Kruppel like factor 4	-2.372	4.94e-07
KLF5	Kruppel like factor 5	-2.686	5.57e-07
KLF6	Kruppel like factor 6	-2.142	2.67e-06
KLHL13	kelch like family member 13	-2.496	0.016
KLHL29	kelch like family member 29	-1.767	0.035
KLHL8	kelch like family member 8	-2.007	0.000265
KLRB1	killer cell lectin like receptor B1	-1.999	0.0327
KLRC1	killer cell lectin like receptor C1	-4.015	2.14e-05
KLRD1	killer cell lectin like receptor D1	-3.378	9.83e-05
Klre1	killer cell lectin-like receptor family E member 1	-3.345	0.000342
Klrk1	killer cell lectin-like receptor subfamily K, member 1	-2.465	0.000109
KRT20	keratin 20	2.984	0.0134
LBP	lipopolysaccharide binding protein	-4.643	8.4e-05
LDLRAD4	low density lipoprotein receptor class A domain containing 4	-1.508	0.000665
LGALS3	galectin 3	-1.59	0.000285
LGR6	leucine rich repeat containing G protein-coupled receptor 6	-2.125	0.000722
LIF	LIF, interleukin 6 family cytokine	2.956	0.000537
LIN54	lin-54 DREAM MuvB core complex component	-1.54	0.00491
LIPM	lipase family member M	-1.78	0.0469
LONRF3	LON peptidase N-terminal domain and ring finger 3	-1.892	0.00109
LRRC32	leucine rich repeat containing 32	-1.698	0.00565
LSMEM1	leucine rich single-pass membrane protein 1	-2.868	0.000202
LSR	lipolysis stimulated lipoprotein receptor	-1.884	5.27e-05
LY6G6C	lymphocyte antigen 6 family member G6C	-2.286	0.0118
LYPD3	LY6/PLAUR domain containing 3	-2.145	0.000926
MAFA	MAF bZIP transcription factor A	-3.438	0.00373
MAFG	MAF bZIP transcription factor G	-1.607	0.00544
MAFK	MAF bZIP transcription factor K	-1.844	0.0214
MAK	male germ cell associated kinase	-1.999	0.0258
MAL	mal, T-cell differentiation protein	-3.368	0.00531
MAMDC2	MAM domain containing 2	-3.853	0.000432
MAPK11	mitogen-activated protein kinase 11	4.153	7.59e-05
MAPK13	mitogen-activated protein kinase 13	-2.726	0.000155
MAPK14	mitogen-activated protein kinase 14	-1.726	6.96e-07
MCM10	minichromosome maintenance 10 replication initiation factor	3.031	2.6e-06
MCMDC2	minichromosome maintenance domain containing 2	-1.847	0.0497
MED12L	mediator complex subunit 12 like	-2.469	0.0111
MEI1	meiotic double-stranded break formation protein 1	-2.967	0.00132
MEIS3	Meis homeobox 3	-3.472	9.34e-06
MGAM	maltase-glucoamylase	-2.073	0.021
MIER3	MIER family member 3	-1.498	0.0437
MLXIP	MLX interacting protein	-1.614	0.00331
MMP14	matrix metallopeptidase 14	5.693	2.24e-08
MN1	MN1 proto-oncogene, transcriptional regulator	-2.996	0.000592
MOGAT1	monoacylglycerol O-acyltransferase 1	-1.995	0.0262
MTTP	microsomal triglyceride transfer protein	-4.385	7.6e-05
MUC15	mucin 15, cell surface associated	-3.672	5.25e-07
MX2	MX dynamin like GTPase 2	3.998	0.000381
MYADM	myeloid associated differentiation marker	-1.757	0.000151
MYLIP	myosin regulatory light chain interacting protein	-2.425	7.37e-23
MYO7B	myosin VIIB	5.009	8.31e-06
MYOF	myoferlin	4.185	1.52e-08
MYRF	myelin regulatory factor	-2.197	0.015
NAPRT	nicotinate phosphoribosyltransferase	-1.831	0.00621
NCLN	nicalin	-1.561	0.00194
NCR1	natural cytotoxicity triggering receptor 1	-3.248	5.28e-06
NFAM1	NFAT activating protein with ITAM motif 1	-1.637	0.000753
NFE2	nuclear factor, erythroid 2	-1.888	0.00164
NFIL3	nuclear factor, interleukin 3 regulated	-2.63	2.52e-06
NIN	ninein	-1.843	0.00343
NIPAL2	NIPA like domain containing 2	3.236	7.58e-06
NIPAL4	NIPA like domain containing 4	-2.236	0.000752
NLRP12	NLR family pyrin domain containing 12	-1.858	0.0033
NR1H3	nuclear receptor subfamily 1 group H member 3	3.051	4.15e-09
NR2E1	nuclear receptor subfamily 2 group E member 1	-1.952	0.0359
NR4A1	nuclear receptor subfamily 4 group A member 1	2.92	6.15e-08
NR4A3	nuclear receptor subfamily 4 group A member 3	-3.174	7.23e-05
NRG1	neuregulin 1	-2.063	0.00307
NUCB2	nucleobindin 2	-1.667	3.44e-05
NUDT4	nudix hydrolase 4	-3.195	8.76e-19
NUPR1	nuclear protein 1, transcriptional regulator	2.998	0.000476
NWD1	NACHT and WD repeat domain containing 1	-3.32	0.00406
OAS1	2'-5'-oligoadenylate synthetase 1	3.8	0.000932
OAS2	2'-5'-oligoadenylate synthetase 2	4.663	0.000135
OBSL1	obscurin like 1	-2.203	0.00112
OGFRL1	opioid growth factor receptor like 1	-2.063	0.00269
OLFM4	olfactomedin 4	-2.572	0.000929
OR52W1	olfactory receptor family 52 subfamily W member 1	-2.454	0.0282
OR56B4	olfactory receptor family 56 subfamily B member 4	-2.726	0.00733
ORC1	origin recognition complex subunit 1	2.939	8.52e-07
ORM1	orosomucoid 1	-2.828	0.00105
OSBPL11	oxysterol binding protein like 11	-1.718	1.56e-07
OXER1	oxoeicosanoid receptor 1	-2.396	0.00701
P2RY12	purinergic receptor P2Y12	-2.124	0.0114
P4HA1	prolyl 4-hydroxylase subunit alpha 1	-1.935	1.77e-05
P4HA2	prolyl 4-hydroxylase subunit alpha 2	-1.818	0.0418
PADI3	peptidyl arginine deiminase 3	-1.772	0.0262
PALM3	paralemmin 3	4.492	2.59e-07
PAMR1	peptidase domain containing associated with muscle regeneration 1	7.411	1.23e-08
PANK1	pantothenate kinase 1	-1.574	1.91e-05
PCLAF	PCNA clamp associated factor	2.936	9.35e-05
PDE2A	phosphodiesterase 2A	-2.144	1.19e-05
PDE7B	phosphodiesterase 7B	-3.873	6.43e-07
PDK1	pyruvate dehydrogenase kinase 1	-1.594	0.00227
PDZD2	PDZ domain containing 2	-1.74	0.0185
PDZD3	PDZ domain containing 3	-2.019	0.014
PER1	period circadian clock 1	-3.908	3.05e-19
PFKFB1	6-phosphofructo-2-kinase/fructose-2,6-biphosphatase 1	3.897	0.00103
PFKFB3	6-phosphofructo-2-kinase/fructose-2,6-biphosphatase 3	-2.182	1.61e-06
PGLYRP2	peptidoglycan recognition protein 2	-1.74	3.2e-05
PGM5	phosphoglucomutase 5	-1.555	0.0255
PHACTR1	phosphatase and actin regulator 1	-1.647	0.00588
PHF1	PHD finger protein 1	-1.555	0.000754
PIGB	phosphatidylinositol glycan anchor biosynthesis class B	-1.61	0.000172
PIGR	polymeric immunoglobulin receptor	-2.812	8.32e-05
PILRA	paired immunoglobin like type 2 receptor alpha	3.593	4.01e-10
PIP5K1B	phosphatidylinositol-4-phosphate 5-kinase type 1 beta	-1.61	0.0297
PKD2	polycystin 2, transient receptor potential cation channel	-1.925	0.0128
PLA1A	phospholipase A1 member A	-1.911	0.00917
PLA2G4F	phospholipase A2 group IVF	-2.181	0.00485
PLAUR	plasminogen activator, urokinase receptor	-2.782	3.5e-07
PLCB1	phospholipase C beta 1	-1.867	0.0399
PLEKHF1	pleckstrin homology and FYVE domain containing 1	-2.262	0.0193
PLEKHH1	pleckstrin homology, MyTH4 and FERM domain containing H1	-1.602	0.0137
PLIN1	perilipin 1	5.789	8.36e-09
PLK3	polo like kinase 3	-1.593	0.0101
PLXNA2	plexin A2	-2.167	0.00362
PNRC1	proline rich nuclear receptor coactivator 1	-1.544	0.000119
PODXL2	podocalyxin like 2	-2.039	0.021
POLR3GL	RNA polymerase III subunit G like	-1.932	4.82e-06
PP2D1	protein phosphatase 2C like domain containing 1	-1.596	0.00269
PPARG	peroxisome proliferator activated receptor gamma	-2.069	0.000976
Ppfia4	protein tyrosine phosphatase, receptor type, f polypeptide (PTPRF), interacting protein (liprin), alpha 4	-1.727	0.022
PPM1M	protein phosphatase, Mg2+/Mn2+ dependent 1M	-2.392	1.46e-13
PPP1R16A	protein phosphatase 1 regulatory subunit 16A	-1.899	0.00476
PPP2R2C	protein phosphatase 2 regulatory subunit Bgamma	-2.372	0.0493
PRDM1	PR/SET domain 1	-1.859	0.000148
PRF1	perforin 1	-1.741	0.0118
PRICKLE1	prickle planar cell polarity protein 1	-2.126	0.00833
PRKCG	protein kinase C gamma	-1.67	0.0292
PRR7	proline rich 7, synaptic	-1.952	0.0131
PRSS8	protease, serine 8	-3.407	0.000269
PTAFR	platelet activating factor receptor	-2.14	3.84e-06
PTGER2	prostaglandin E receptor 2	-1.786	0.0188
PTGER4	prostaglandin E receptor 4	-1.514	0.000786
PTPN5	protein tyrosine phosphatase, non-receptor type 5	-2.089	0.0381
PTPRE	protein tyrosine phosphatase, receptor type E	-1.544	4.48e-05
PTPRO	protein tyrosine phosphatase, receptor type O	3.051	0.00012
PTPRR	protein tyrosine phosphatase, receptor type R	-1.663	0.0473
PTX3	pentraxin 3	-6.168	1.61e-06
PXK	PX domain containing serine/threonine kinase like	-1.662	0.000244
RAB20	RAB20, member RAS oncogene family	-2.201	0.00356
RABGEF1	RAB guanine nucleotide exchange factor 1	-1.697	3.3e-08
RAMP2	receptor activity modifying protein 2	-1.502	0.0296
RASA2	RAS p21 protein activator 2	-2.007	0.00014
RBP2	retinol binding protein 2	4.41	0.00038
RBPJ	recombination signal binding protein for immunoglobulin kappa J region	-1.563	0.0168
RECK	reversion inducing cysteine rich protein with kazal motifs	-1.853	0.0413
REL	REL proto-oncogene, NF-kB subunit	-1.884	0.00348
RELL1	RELT like 1	-1.628	0.00154
RETREG1	reticulophagy regulator 1	-1.511	0.0105
RGS16	regulator of G protein signaling 16	-2.032	0.0255
RHBDD2	rhomboid domain containing 2	-1.558	0.00083
RHOB	ras homolog family member B	-2.022	0.000102
RLF	rearranged L-myc fusion	-1.587	1.95e-06
RNF130	ring finger protein 130	-1.499	2.42e-05
RNF145	ring finger protein 145	-1.55	4.97e-10
RNF149	ring finger protein 149	-1.659	0.0192
ROPN1L	rhophilin associated tail protein 1 like	-1.748	0.0389
RORB	RAR related orphan receptor B	-2.981	0.00828
RPH3AL	rabphilin 3A like (without C2 domains)	-1.751	0.000753
RPS15A	ribosomal protein S15a	-2.595	0.0374
RPS4Y2	ribosomal protein S4, Y-linked 2	-1.662	6.43e-07
RRAGD	Ras related GTP binding D	-1.907	0.017
RSAD2	radical S-adenosyl methionine domain containing 2	4.924	2.21e-05
RSPH1	radial spoke head 1 homolog	-3.671	3.61e-05
RTP4	receptor transporter protein 4	3.333	0.000235
RUBCNL	RUN and cysteine rich domain containing beclin 1 interacting protein like	-1.866	0.000573
RUFY4	RUN and FYVE domain containing 4	-2.585	0.000647
RYK	receptor-like tyrosine kinase	-1.636	0.000837
S1PR1	sphingosine-1-phosphate receptor 1	-1.65	0.000326
S1PR4	sphingosine-1-phosphate receptor 4	-1.508	0.000684
S1PR5	sphingosine-1-phosphate receptor 5	-3.262	0.00373
SAMD3	sterile alpha motif domain containing 3	-2.766	0.00162
SAMSN1	SAM domain, SH3 domain and nuclear localization signals 1	-1.771	0.000127
SAXO1	stabilizer of axonemal microtubules 1	-3.039	0.00118
SCIMP	SLP adaptor and CSK interacting membrane protein	5.025	4.53e-12
SCIN	scinderin	3.069	2.84e-05
SCML4	sex comb on midleg like 4 (Drosophila)	-1.78	0.000116
SCUBE3	signal peptide, CUB domain and EGF like domain containing 3	-2.499	0.00453
SDC3	syndecan 3	3.597	4.14e-07
2005-09-01	septin 5	-2.155	0.00684
SERPIND1	serpin family D member 1	-1.906	0.013
SESN1	sestrin 1	-1.853	9.11e-08
SH2D1A	SH2 domain containing 1A	-1.708	0.00334
SH3GL1	SH3 domain containing GRB2 like 1, endophilin A2	-2.043	2.08e-08
SHE	Src homology 2 domain containing E	-2.469	0.00106
SIGLEC1	sialic acid binding Ig like lectin 1	3.899	0.000449
SIPA1	signal-induced proliferation-associated 1	-1.5	0.000145
SIRT1	sirtuin 1	-1.791	1.71e-25
SLAMF1	signaling lymphocytic activation molecule family member 1	-1.773	0.000785
SLAMF8	SLAM family member 8	5.028	3.35e-06
SLC10A1	solute carrier family 10 member 1	-2.636	0.000315
SLC11A1	solute carrier family 11 member 1	-1.775	0.0051
SLC12A8	solute carrier family 12 member 8	-1.927	0.0297
SLC16A3	solute carrier family 16 member 3	-1.631	0.00561
SLC16A9	solute carrier family 16 member 9	-1.688	0.0474
SLC18B1	solute carrier family 18 member B1	-1.609	0.00155
SLC1A1	solute carrier family 1 member 1	-3.611	0.000152
SLC1A5	solute carrier family 1 member 5	-1.718	0.0355
SLC22A1	solute carrier family 22 member 1	-2.323	0.0373
SLC22A13	solute carrier family 22 member 13	-2.841	0.00232
SLC22A14	solute carrier family 22 member 14	-2.139	0.022
SLC25A29	solute carrier family 25 member 29	-1.495	0.0154
SLC26A11	solute carrier family 26 member 11	-1.752	3.45e-06
SLC26A8	solute carrier family 26 member 8	-8.815	1.35e-13
SLC2A1	solute carrier family 2 member 1	-1.894	0.00168
SLC2A3	solute carrier family 2 member 3	-1.895	0.000508
SLC30A1	solute carrier family 30 member 1	-1.543	0.0211
SLC4A11	solute carrier family 4 member 11	-1.766	0.0182
SLC4A3	solute carrier family 4 member 3	-3.756	3.07e-07
SLC4A8	solute carrier family 4 member 8	-4.319	3.01e-06
SLC7A8	solute carrier family 7 member 8	3.055	0.000496
SLCO2B1	solute carrier organic anion transporter family member 2B1	4.181	0.000382
SLCO3A1	solute carrier organic anion transporter family member 3A1	-1.558	0.00893
SLIT1	slit guidance ligand 1	-1.784	0.0454
SMAD7	SMAD family member 7	-2.235	3.33e-09
SMAP2	small ArfGAP2	-1.79	9.12e-06
SMIM3	small integral membrane protein 3	-1.553	0.000111
SMPDL3B	sphingomyelin phosphodiesterase acid like 3B	-3.365	0.000231
SMTNL2	smoothelin like 2	-2.272	0.0162
SNN	stannin	-1.549	0.00559
SPATA6	spermatogenesis associated 6	-1.516	0.0118
SPATA6L	spermatogenesis associated 6 like	-2.103	0.033
SPATS2L	spermatogenesis associated serine rich 2 like	-1.834	0.0191
SPECC1	sperm antigen with calponin homology and coiled-coil domains 1	-1.65	0.00567
SPEF2	sperm flagellar 2	-2.321	0.0116
SPIC	Spi-C transcription factor	3.228	0.00383
SPIDR	scaffolding protein involved in DNA repair	-2.661	6.3e-09
SPRY1	sprouty RTK signaling antagonist 1	-2.352	1.99e-05
SPRY2	sprouty RTK signaling antagonist 2	-2.905	9.73e-13
SRPK2	SRSF protein kinase 2	-1.534	0.00469
SSH2	slingshot protein phosphatase 2	-1.962	0.00181
SSX2IP	SSX family member 2 interacting protein	-1.599	0.00452
ST6GALNAC5	ST6 N-acetylgalactosaminide alpha-2,6-sialyltransferase 5	-4.131	0.000615
ST8SIA4	ST8 alpha-N-acetyl-neuraminide alpha-2,8-sialyltransferase 4	-1.558	0.0189
STAB1	stabilin 1	-2.986	2.7e-07
STK17B	serine/threonine kinase 17b	-1.557	0.00563
STK32C	serine/threonine kinase 32C	-2.131	0.0275
STOML3	stomatin like 3	3.128	0.000824
STOX1	storkhead box 1	-2.023	0.0497
STX3	syntaxin 3	-1.73	0.0148
STXBP1	syntaxin binding protein 1	3.25	0.00433
SULT1C2	sulfotransferase family 1C member 2	-2.843	0.0164
SVOPL	SVOP like	-2.835	0.000457
SYN2	synapsin II	-3.601	5.38e-09
SYTL2	synaptotagmin like 2	-1.577	0.00787
TAF4B	TATA-box binding protein associated factor 4b	-1.527	0.00296
TCAF2	TRPM8 channel associated factor 2	-1.848	0.00123
TCF19	transcription factor 19	3.007	2.7e-09
TCF7L1	transcription factor 7 like 1	-2.489	0.00925
TENM1	teneurin transmembrane protein 1	-5.011	1.79e-11
TIAM1	T-cell lymphoma invasion and metastasis 1	-1.522	0.00513
TIMP4	TIMP metallopeptidase inhibitor 4	-5.028	2.01e-09
TIRAP	TIR domain containing adaptor protein	-1.648	0.0136
TLR9	toll like receptor 9	-1.587	0.00415
TM6SF2	transmembrane 6 superfamily member 2	2.996	0.00305
TMEM132A	transmembrane protein 132A	-1.888	0.00557
TMEM185B	transmembrane protein 185B	-1.938	1.41e-12
TMEM229B	transmembrane protein 229B	-2.39	8.31e-06
TMEM243	transmembrane protein 243	-1.534	0.000731
TMEM35A	transmembrane protein 35A	-2.214	0.04
TMPRSS3	transmembrane protease, serine 3	-3.947	0.000984
TNFRSF6B	TNF receptor superfamily member 6b	-2.06	0.0385
TNFRSF9	TNF receptor superfamily member 9	-2.236	0.00275
TNIP3	TNFAIP3 interacting protein 3	3.604	0.000936
TNK1	tyrosine kinase non receptor 1	-1.532	0.00327
TNR	tenascin R	4.304	4.37e-05
TNS1	tensin 1	-2.241	0.00828
TNS2	tensin 2	-3.584	3.34e-05
TRANK1	tetratricopeptide repeat and ankyrin repeat containing 1	3.106	3.94e-05
TRIB1	tribbles pseudokinase 1	-1.61	0.00909
TRIM47	tripartite motif containing 47	3.849	2.7e-09
TRIM72	tripartite motif containing 72	-2.566	0.0317
TRPC5	transient receptor potential cation channel subfamily C member 5	-2.437	0.0144
TRPM2	transient receptor potential cation channel subfamily M member 2	-1.784	0.00907
TRPM6	transient receptor potential cation channel subfamily M member 6	-2.057	0.00887
TSC22D2	TSC22 domain family member 2	-1.511	1.26e-06
TSC22D3	TSC22 domain family member 3	-1.528	0.00411
TXLNB	taxilin beta	-2.199	0.00132
TXNIP	thioredoxin interacting protein	-2.061	8.64e-07
TXNRD3	thioredoxin reductase 3	-1.858	0.00324
TYRO3	TYRO3 protein tyrosine kinase	-1.876	0.0492
UAP1	UDP-N-acetylglucosamine pyrophosphorylase 1	-1.617	0.000886
UBA7	ubiquitin like modifier activating enzyme 7	3.608	8.86e-06
UBE2H	ubiquitin conjugating enzyme E2 H	-2.176	5.7e-05
UNC5A	unc-5 netrin receptor A	-2.1	0.035
UPB1	beta-ureidopropionase 1	3.044	8.31e-06
USP26	ubiquitin specific peptidase 26	-2.443	0.0431
VAMP2	vesicle associated membrane protein 2	-1.529	0.00862
VAT1L	vesicle amine transport 1 like	-2.013	0.0112
VEGFA	vascular endothelial growth factor A	-1.942	0.00148
VLDLR	very low density lipoprotein receptor	-1.918	0.00116
VNN2	vanin 2	-1.656	0.00462
VPS37D	VPS37D, ESCRT-I subunit	-2.734	0.0127
VSTM2L	V-set and transmembrane domain containing 2 like	-1.575	0.0443
VWA2	von Willebrand factor A domain containing 2	-3.407	0.000102
WDR78	WD repeat domain 78	-1.602	0.0061
Wfdc21	WAP four-disulfide core domain 21	3.415	0.00453
WHRN	whirlin	-1.702	0.000188
XCR1	X-C motif chemokine receptor 1	-2.092	0.00495
XKR8	XK related 8	-2.747	1.28e-10
XPO6	exportin 6	-1.567	0.000533
YBX2	Y-box binding protein 2	-2.24	0.0124
YPEL2	yippee like 2	-1.524	0.0062
ZAN	zonadhesin (gene/pseudogene)	-1.774	0.0151
ZBP1	Z-DNA binding protein 1	5.065	2.86e-07
ZDHHC7	zinc finger DHHC-type containing 7	-1.537	0.000171
ZP2	zona pellucida glycoprotein 2	-4.557	0.000135
