# Supplementary material for: Blood immune transcriptome analysis of artificially fed dairy calves and naturally suckled beef calves from birth to 7 days of age
Source: Sci Rep. 2018 Oct 18;8:15461. doi: 10.1038/s41598-018-33627-0 (PMC6194081; doi:10.1038/s41598-018-33627-0)
Supplement: Supplementary file 3 — Dataset 3 [file 41598_2018_33627_MOESM3_ESM.xlsx]

## Sheet: Sheet1
Symbol	Entrez Gene Name	Fold Change1	p-value
ABCA1	ATP binding cassette subfamily A member 1	2.375	0.00266
ABCA3	ATP binding cassette subfamily A member 3	-1.83	0.000331
ABCB1	ATP binding cassette subfamily B member 1	1.613	0.0229
ABCB4	ATP binding cassette subfamily B member 4	-2.304	0.0399
ABCC3	ATP binding cassette subfamily C member 3	-1.816	0.000222
ABCG1	ATP binding cassette subfamily G member 1	2.458	2.22e-05
ABCG4	ATP binding cassette subfamily G member 4	2.412	0.00496
ABHD12	abhydrolase domain containing 12	-2.017	0.000212
ABI3	ABI family member 3	-2.043	1.7e-05
ABLIM1	actin binding LIM protein 1	1.966	0.00019
ACBD7	acyl-CoA binding domain containing 7	-3.439	0.0024
ACE	angiotensin I converting enzyme	-2.586	0.0101
ACER2	alkaline ceramidase 2	-1.707	0.0391
ACER3	alkaline ceramidase 3	-1.509	0.0233
ACHE	acetylcholinesterase (Cartwright blood group)	-3.456	0.000726
ACO2	aconitase 2	-1.54	0.0128
ACOT12	acyl-CoA thioesterase 12	2.183	0.0411
ACOT7	acyl-CoA thioesterase 7	-1.627	0.000871
ACP2	acid phosphatase 2, lysosomal	-1.92	7.17e-05
ACP5	acid phosphatase 5, tartrate resistant	-1.575	0.0463
ACPT	acid phosphatase, testicular	-1.9	0.00164
ACVR2B	activin A receptor type 2B	-1.647	0.0132
ACVRL1	activin A receptor like type 1	-2.016	0.000455
ADAM15	ADAM metallopeptidase domain 15	-1.81	0.000368
ADAP2	ArfGAP with dual PH domains 2	-1.564	0.0453
ADCY6	adenylate cyclase 6	-2.038	0.00557
ADD2	adducin 2	-3.497	0.0024
ADD3	adducin 3	1.555	0.000212
ADGRA1	adhesion G protein-coupled receptor A1	-1.706	0.0477
ADGRG6	adhesion G protein-coupled receptor G6	-2.012	0.0224
ADIPOR1	adiponectin receptor 1	-2.623	0.00156
ADORA2A	adenosine A2a receptor	-1.67	0.000253
ADORA3	adenosine A3 receptor	-2.139	0.000738
ADRB2	adrenoceptor beta 2	-1.528	0.0393
ADTRP	androgen dependent TFPI regulating protein	-2.372	0.00286
AGMAT	agmatinase	-1.98	0.0141
AGPAT2	1-acylglycerol-3-phosphate O-acyltransferase 2	-2.331	0.00206
AGTRAP	angiotensin II receptor associated protein	-1.708	9.3e-07
AHSP	alpha hemoglobin stabilizing protein	-4.23	0.000363
AIF1	allograft inflammatory factor 1	-1.565	0.0281
AK7	adenylate kinase 7	-2.28	0.0311
AKR1C3	aldo-keto reductase family 1 member C3	-2.184	0.0288
AKR7A2	aldo-keto reductase family 7 member A2	-1.602	0.000835
ALAD	aminolevulinate dehydratase	-2.429	0.0181
ALAS2	5'-aminolevulinate synthase 2	-3.021	0.0088
ALDH2	aldehyde dehydrogenase 2 family (mitochondrial)	-1.57	0.00163
ALDH3B1	aldehyde dehydrogenase 3 family member B1	-1.816	0.000225
ALDH4A1	aldehyde dehydrogenase 4 family member A1	-1.773	0.00543
ALDOB	aldolase, fructose-bisphosphate B	-2.546	0.0277
ALDOC	aldolase, fructose-bisphosphate C	-1.973	4.77e-05
ALOX15	arachidonate 15-lipoxygenase	-4.148	7.17e-05
ALPK2	alpha kinase 2	-2.554	0.000461
AMN	amnion associated transmembrane protein	-2.382	0.0229
ANGPTL2	angiopoietin like 2	-4.359	9.42e-05
ANK1	ankyrin 1	-3.795	0.00034
ANKLE1	ankyrin repeat and LEM domain containing 1	-2.473	0.00164
ANKRD33	ankyrin repeat domain 33	-2.632	1.01e-05
ANKRD34A	ankyrin repeat domain 34A	-1.708	0.0472
ANKRD35	ankyrin repeat domain 35	-3.209	8.25e-05
ANKRD37	ankyrin repeat domain 37	-1.834	0.0427
ANKRD9	ankyrin repeat domain 9	-3.36	0.00317
ANLN	anillin actin binding protein	1.624	0.00863
ANO10	anoctamin 10	-1.623	0.00859
ANO2	anoctamin 2	-2.507	0.0321
AOC3	amine oxidase, copper containing 3	-3.36	0.000577
AP1M2	adaptor related protein complex 1 mu 2 subunit	-1.791	0.0437
AP3M2	adaptor related protein complex 3 mu 2 subunit	1.833	0.000125
APLP1	amyloid beta precursor like protein 1	-3.18	0.000268
APOA1	apolipoprotein A1	-2.872	0.0128
APOA4	apolipoprotein A4	-2.868	0.00686
APOC3	apolipoprotein C3	-4.188	0.000474
APOL2	apolipoprotein L2	2.339	0.000116
AQP1	aquaporin 1 (Colton blood group)	-4.096	0.000482
AQP3	aquaporin 3 (Gill blood group)	2.754	1.32e-06
ARAP2	ArfGAP with RhoGAP domain, ankyrin repeat and PH domain 2	1.844	1.74e-05
AREL1	apoptosis resistant E3 ubiquitin protein ligase 1	-1.851	0.00705
ARG1	arginase 1	-2.369	0.0366
ARHGAP11A	Rho GTPase activating protein 11A	2.896	0.000196
ARHGAP19	Rho GTPase activating protein 19	1.716	0.000173
ARHGAP22	Rho GTPase activating protein 22	-1.554	0.0216
ARHGAP28	Rho GTPase activating protein 28	-2.219	0.0053
ARHGEF10L	Rho guanine nucleotide exchange factor 10 like	-1.734	0.00185
ARHGEF3	Rho guanine nucleotide exchange factor 3	2.02	1.55e-07
ARHGEF40	Rho guanine nucleotide exchange factor 40	-1.647	0.00574
ARL2	ADP ribosylation factor like GTPase 2	-1.791	6.12e-08
ARRDC2	arrestin domain containing 2	-1.556	0.000177
ARSG	arylsulfatase G	-1.724	0.0484
ART4	ADP-ribosyltransferase 4 (Dombrock blood group)	-2.776	0.0159
ASF1B	anti-silencing function 1B histone chaperone	2.72	1.13e-08
ASIC4	acid sensing ion channel subunit family member 4	-4.725	0.000128
ASPM	abnormal spindle microtubule assembly	3.396	1.71e-06
ATAD5	ATPase family, AAA domain containing 5	1.994	7.86e-06
ATF3	activating transcription factor 3	-1.994	0.000324
ATG13	autophagy related 13	-1.651	0.000494
ATG4A	autophagy related 4A cysteine peptidase	-1.709	0.0378
ATG4D	autophagy related 4D cysteine peptidase	-1.595	0.00338
ATP10A	ATPase phospholipid transporting 10A (putative)	-2.43	0.0304
ATP11A	ATPase phospholipid transporting 11A	-1.628	0.00839
ATP13A2	ATPase 13A2	-1.569	0.00116
ATP13A4	ATPase 13A4	2.5	0.0211
ATP1A1	ATPase Na+/K+ transporting subunit alpha 1	-1.555	0.000629
ATP1B4	ATPase Na+/K+ transporting family member beta 4	-2.348	0.0344
ATP2C2	ATPase secretory pathway Ca2+ transporting 2	-3.266	0.000708
ATP6V0A4	ATPase H+ transporting V0 subunit a4	2.357	0.015
ATP6V0C	ATPase H+ transporting V0 subunit c	-1.617	1.68e-05
ATP6V0E2	ATPase H+ transporting V0 subunit e2	1.605	0.00776
ATP6V1C2	ATPase H+ transporting V1 subunit C2	1.838	0.0297
ATP6V1E1	ATPase H+ transporting V1 subunit E1	-1.555	0.00431
ATP8A1	ATPase phospholipid transporting 8A1	1.631	0.00191
ATP8B2	ATPase phospholipid transporting 8B2	1.689	1.29e-05
AURKA	aurora kinase A	1.998	5.65e-05
AURKB	aurora kinase B	2.708	1.8e-07
AVPI1	arginine vasopressin induced 1	-1.955	0.00372
AZU1	azurocidin 1	-2.467	0.0374
B3GNT3	UDP-GlcNAc:betaGal beta-1,3-N-acetylglucosaminyltransferase 3	-1.517	0.00148
B3GNT6	UDP-GlcNAc:betaGal beta-1,3-N-acetylglucosaminyltransferase 6	-2.273	0.0167
B3GNT8	UDP-GlcNAc:betaGal beta-1,3-N-acetylglucosaminyltransferase 8	-2.249	0.041
B4GALT5	beta-1,4-galactosyltransferase 5	1.627	0.000189
BARD1	BRCA1 associated RING domain 1	2.418	1.59e-05
BBS10	Bardet-Biedl syndrome 10	1.689	0.00936
BBS12	Bardet-Biedl syndrome 12	1.578	0.00201
BCAM	basal cell adhesion molecule (Lutheran blood group)	-2.272	0.0421
BCAS1	breast carcinoma amplified sequence 1	2.667	0.0151
BCAT1	branched chain amino acid transaminase 1	1.801	0.000305
BCL11B	B-cell CLL/lymphoma 11B	1.571	0.0119
BCL2L1	BCL2 like 1	-3.713	0.000147
BCL2L13	BCL2 like 13	-1.615	0.00101
BCL2L2	BCL2 like 2	-1.674	0.00954
BDH1	3-hydroxybutyrate dehydrogenase 1	2.07	0.000628
BDKRB1	bradykinin receptor B1	-3.112	0.00697
BEND6	BEN domain containing 6	1.757	0.00292
BGN	biglycan	-3.341	0.0011
BICDL1	BICD family like cargo adaptor 1	1.77	0.000653
BIRC5	baculoviral IAP repeat containing 5	2.404	0.000119
BLVRB	biliverdin reductase B	-2.536	0.00664
BMP1	bone morphogenetic protein 1	-1.675	0.0476
BNIP3L	BCL2 interacting protein 3 like	-2.331	0.000786
BPGM	bisphosphoglycerate mutase	-4.401	9.05e-05
BPIFB4	BPI fold containing family B member 4	-2.387	0.00874
BRCA1	BRCA1, DNA repair associated	1.978	4.86e-05
BRI3BP	BRI3 binding protein	1.525	0.00792
BRINP1	BMP/retinoic acid inducible neural specific 1	-1.806	0.0161
BRIP1	BRCA1 interacting protein C-terminal helicase 1	2.037	5.48e-05
BRSK1	BR serine/threonine kinase 1	-2.175	0.0186
BSDC1	BSD domain containing 1	-1.827	0.0014
BTBD19	BTB domain containing 19	-1.926	0.0132
BTBD3	BTB domain containing 3	1.516	0.0186
BTG3	BTG anti-proliferation factor 3	-1.496	0.00164
BUB1	BUB1 mitotic checkpoint serine/threonine kinase	2.692	4.83e-08
BUB1B	BUB1 mitotic checkpoint serine/threonine kinase B	2.935	8.83e-06
C11orf24	chromosome 11 open reading frame 24	-2.2	0.00368
C11orf71	chromosome 11 open reading frame 71	-1.859	0.00605
C15orf39	chromosome 15 open reading frame 39	-1.559	4.14e-05
C19orf66	chromosome 19 open reading frame 66	-1.498	0.00604
C1orf54	chromosome 1 open reading frame 54	-1.785	0.000365
C1QA	complement C1q A chain	-4.294	1.44e-07
C1QB	complement C1q B chain	-4.132	1.92e-07
C1QC	complement C1q C chain	-4.56	4.78e-08
C1QTNF12	C1q and TNF related 12	-1.985	0.0095
C21orf58	chromosome 21 open reading frame 58	-3.543	0.00158
C2CD2L	C2CD2 like	-1.6	4.07e-05
C2orf69	chromosome 2 open reading frame 69	1.563	0.000225
C3	complement C3	-1.93	0.00608
C3AR1	complement C3a receptor 1	-2.753	0.000189
C4orf47	chromosome 4 open reading frame 47	1.581	0.0116
C9orf50	chromosome 9 open reading frame 50	-1.51	0.0408
CA2	carbonic anhydrase 2	-3.116	0.00495
CA8	carbonic anhydrase 8	2.063	0.0211
CAB39L	calcium binding protein 39 like	2.036	1.77e-05
CACNA1D	calcium voltage-gated channel subunit alpha1 D	2.337	0.0381
CACNA1E	calcium voltage-gated channel subunit alpha1 E	1.997	0.0355
CACNA1F	calcium voltage-gated channel subunit alpha1 F	-2.96	0.000428
CALCOCO1	calcium binding and coiled-coil domain 1	-1.55	0.000139
CALD1	caldesmon 1	-2.589	0.00136
CALML4	calmodulin like 4	-1.713	0.000677
CAMK1	calcium/calmodulin dependent protein kinase I	-2.254	0.00198
CAMP	cathelicidin antimicrobial peptide	-2.797	0.0114
CAPG	capping actin protein, gelsolin like	-1.546	0.00418
CAPN13	calpain 13	-2.234	0.0443
CAPN5	calpain 5	-3.865	5.93e-05
CAPNS1	calpain small subunit 1	-1.509	9.59e-06
CAPRIN2	caprin family member 2	1.591	0.00484
CARD10	caspase recruitment domain family member 10	-2.417	0.00283
CARD9	caspase recruitment domain family member 9	-1.645	0.000807
CARNMT1	carnosine N-methyltransferase 1	1.654	5.04e-05
CARNS1	carnosine synthase 1	-1.799	0.0189
CBLB	Cbl proto-oncogene B	2.112	3.05e-06
CBX3	chromobox 3	3.397	0.00214
CCDC114	coiled-coil domain containing 114	-2.262	0.00157
CCDC152	coiled-coil domain containing 152	-1.708	0.0236
CCDC34	coiled-coil domain containing 34	1.988	0.000341
CCDC60	coiled-coil domain containing 60	-2.173	0.0347
CCDC80	coiled-coil domain containing 80	-2.619	0.0244
CCDC85C	coiled-coil domain containing 85C	2.455	1.71e-05
CCDC92	coiled-coil domain containing 92	-3.068	0.00539
CCL2	C-C motif chemokine ligand 2	-2.887	0.0113
CCL3L3	C-C motif chemokine ligand 3 like 3	-3.456	1.77e-05
CCL4	C-C motif chemokine ligand 4	-2.104	0.0144
CCL5	C-C motif chemokine ligand 5	2.58	0.0175
CCNA2	cyclin A2	4.002	7.27e-09
CCNB1	cyclin B1	3.767	1.2e-07
CCNB2	cyclin B2	2.551	3.2e-06
CCNE1	cyclin E1	1.56	0.000338
CCNE2	cyclin E2	2.382	2.56e-06
CCNF	cyclin F	2.888	5.98e-05
CCR4	C-C motif chemokine receptor 4	2.26	0.00212
CCR5	C-C motif chemokine receptor 5 (gene/pseudogene)	2.083	0.00232
CCR8	C-C motif chemokine receptor 8	1.853	0.00642
CCR9	C-C motif chemokine receptor 9	2.22	7.73e-05
CCRL2	C-C motif chemokine receptor like 2	-2.762	0.00093
CD151	CD151 molecule (Raph blood group)	-1.52	0.0102
CD22	CD22 molecule	-1.755	0.0247
CD248	CD248 molecule	-2.578	0.00552
CD28	CD28 molecule	2.941	5.68e-09
CD34	CD34 molecule	-2.243	0.0299
CD36	CD36 molecule	-2.637	0.0218
CD4	CD4 molecule	2.012	0.000118
CD40	CD40 molecule	-2.144	1.26e-05
CD40LG	CD40 ligand	1.785	0.00264
CD44	CD44 molecule (Indian blood group)	-1.501	0.000777
CD59	CD59 molecule (CD59 blood group)	-1.924	0.00235
CD6	CD6 molecule	1.723	0.00139
CD63	CD63 molecule	-2.093	8.39e-07
CD68	CD68 molecule	-1.671	0.00358
CD69	CD69 molecule	-1.632	0.0168
CD83	CD83 molecule	-1.626	0.0178
CD9	CD9 molecule	-1.627	0.00797
CD96	CD96 molecule	1.986	2.02e-05
CDC14A	cell division cycle 14A	1.542	0.00339
CDC20	cell division cycle 20	3.195	3.49e-06
CDC25C	cell division cycle 25C	3.168	2.41e-07
CDC42BPB	CDC42 binding protein kinase beta	-2.049	0.000406
CDC42EP2	CDC42 effector protein 2	-2.014	0.00239
CDC42EP4	CDC42 effector protein 4	-2.232	5.32e-06
CDC6	cell division cycle 6	2.088	9.67e-05
CDCA3	cell division cycle associated 3	2.429	0.000253
CDCA8	cell division cycle associated 8	2.985	8.39e-06
CDH1	cadherin 1	-2.416	0.000602
CDK1	cyclin dependent kinase 1	3.118	8.04e-08
CDKL1	cyclin dependent kinase like 1	-2.639	0.0164
CDKN2C	cyclin dependent kinase inhibitor 2C	2.349	1.74e-05
CDKN2D	cyclin dependent kinase inhibitor 2D	-1.653	0.00591
CDR2	cerebellar degeneration related protein 2	-3.749	7.23e-05
CDR2L	cerebellar degeneration related protein 2 like	-1.555	0.00233
CELA2A	chymotrypsin like elastase family member 2A	-2.389	0.0454
CEMIP	cell migration inducing hyaluronan binding protein	-2.147	0.0215
CENPA	centromere protein A	2.345	0.0458
CENPE	centromere protein E	2.513	2.04e-05
CENPF	centromere protein F	2.557	6.48e-05
CENPH	centromere protein H	1.834	0.00114
CENPK	centromere protein K	2.151	0.0007
CENPQ	centromere protein Q	1.686	0.0011
CENPU	centromere protein U	1.997	0.000731
CENPW	centromere protein W	2.726	6.03e-05
CEP128	centrosomal protein 128	1.514	0.00237
CEP152	centrosomal protein 152	1.5	1.74e-05
CEP55	centrosomal protein 55	3.771	4.14e-07
CFAP126	cilia and flagella associated protein 126	-2.072	3.64e-06
CFD	complement factor D	-1.589	0.00229
CFP	complement factor properdin	-1.65	0.00055
CHAC2	ChaC cation transport regulator homolog 2	-2.614	0.014
CHAF1A	chromatin assembly factor 1 subunit A	1.61	0.00239
CHEK2	checkpoint kinase 2	1.503	0.000308
CHMP4B	charged multivesicular body protein 4B	-1.607	0.00634
CHPT1	choline phosphotransferase 1	-2.603	0.000897
CHST7	carbohydrate sulfotransferase 7	-2.28	0.00116
CHTF18	chromosome transmission fidelity factor 18	1.767	0.00317
CIB2	calcium and integrin binding family member 2	-2.694	0.0151
CILP	cartilage intermediate layer protein	-2.564	0.0221
CISD1	CDGSH iron sulfur domain 1	1.542	0.0067
CISH	cytokine inducible SH2 containing protein	-1.669	0.0011
CIT	citron rho-interacting serine/threonine kinase	2.188	7.17e-05
CKAP2	cytoskeleton associated protein 2	1.76	1.05e-06
CKAP2L	cytoskeleton associated protein 2 like	2.187	1.35e-05
CKB	creatine kinase B	-2.501	1.85e-06
CKS1B	CDC28 protein kinase regulatory subunit 1B	1.738	0.000461
CKS2	CDC28 protein kinase regulatory subunit 2	2.175	1.77e-05
CLCN4	chloride voltage-gated channel 4	-1.903	0.0108
CLCN7	chloride voltage-gated channel 7	-1.718	3.28e-06
CLDN3	claudin 3	2.432	0.0392
CLEC14A	C-type lectin domain containing 14A	-2.221	0.00147
CLEC7A	C-type lectin domain containing 7A	-1.943	0.00521
CLIC2	chloride intracellular channel 2	-2.459	0.0201
CLMN	calmin	-2.926	0.00386
CLNK	cytokine dependent hematopoietic cell linker	3.714	1.88e-07
CLP1	cleavage and polyadenylation factor I subunit 1	-1.495	0.0145
CLSPN	claspin	1.954	0.000246
CLTB	clathrin light chain B	-1.874	0.000494
CLU	clusterin	-2.979	5.48e-05
Cmah	cytidine monophospho-N-acetylneuraminic acid hydroxylase	1.583	7.68e-05
CMBL	carboxymethylenebutenolidase homolog	-1.98	0.00041
CMKLR1	chemerin chemokine-like receptor 1	-1.793	0.0452
CNDP2	carnosine dipeptidase 2	-1.613	0.00378
CNN1	calponin 1	-2.605	0.0252
COBL	cordon-bleu WH2 repeat protein	-2.623	0.0154
COL11A1	collagen type XI alpha 1 chain	-2.155	0.0349
COL15A1	collagen type XV alpha 1 chain	2.614	0.00241
COL17A1	collagen type XVII alpha 1 chain	-1.707	0.0428
COL2A1	collagen type II alpha 1 chain	-3.951	6.48e-05
COL5A3	collagen type V alpha 3 chain	-2.426	0.0187
COL7A1	collagen type VII alpha 1 chain	-1.561	0.014
COL8A1	collagen type VIII alpha 1 chain	-2.835	0.0113
CORIN	corin, serine peptidase	-2.114	0.0234
CORO1B	coronin 1B	-1.662	1.73e-05
COTL1	coactosin like F-actin binding protein 1	-1.56	0.00826
COX6B2	cytochrome c oxidase subunit 6B2	-1.824	0.0466
COX8A	cytochrome c oxidase subunit 8A	-1.647	0.0018
CRABP2	cellular retinoic acid binding protein 2	-3.475	0.00137
CREB3L3	cAMP responsive element binding protein 3 like 3	-3.38	0.00228
CRISP2	cysteine rich secretory protein 2	-2.22	0.0489
CRLF2	cytokine receptor-like factor 2	-2.953	7.63e-05
CRTAC1	cartilage acidic protein 1	-2.624	0.0232
CRY2	cryptochrome circadian clock 2	-1.515	4.31e-05
CRYBA1	crystallin beta A1	-2.49	0.0172
CRYL1	crystallin lambda 1	-1.515	0.00442
CSF1R	colony stimulating factor 1 receptor	-1.677	0.0053
CSRP1	cysteine and glycine rich protein 1	-1.604	3.54e-05
CSTB	cystatin B	-1.594	0.00125
CTH	cystathionine gamma-lyase	1.502	0.011
CTLA4	cytotoxic T-lymphocyte associated protein 4	5.612	3.41e-08
CTNNAL1	catenin alpha like 1	-1.666	0.00988
CTNND1	catenin delta 1	-1.885	9.24e-05
CTSC	cathepsin C	-1.518	0.0145
CTSD	cathepsin D	-1.63	1.05e-05
CTSF	cathepsin F	-1.504	0.000437
CTSV	cathepsin V	-2.745	0.0151
CTSZ	cathepsin Z	-2.154	4.91e-06
CTTN	cortactin	-2.34	0.0261
CUEDC1	CUE domain containing 1	-1.686	0.0069
CUL4A	cullin 4A	-1.496	0.0378
CX3CR1	C-X3-C motif chemokine receptor 1	-1.823	0.0455
CXCL16	C-X-C motif chemokine ligand 16	-2.09	1.71e-05
CXCL2	C-X-C motif chemokine ligand 2	-4.592	1.16e-05
CXCR3	C-X-C motif chemokine receptor 3	2.534	0.000159
CXCR6	C-X-C motif chemokine receptor 6	4.824	2.41e-07
CYB5A	cytochrome b5 type A	-2.154	0.00245
CYB5R2	cytochrome b5 reductase 2	-2.543	0.0264
Cyb5r3	cytochrome b5 reductase 3	-1.765	6.96e-05
CYBA	cytochrome b-245 alpha chain	-1.613	2.43e-05
CYFIP1	cytoplasmic FMR1 interacting protein 1	-1.63	0.00894
Cyp2d22	cytochrome P450, family 2, subfamily d, polypeptide 22	-2.156	0.0263
DAAM2	dishevelled associated activator of morphogenesis 2	-1.756	0.0243
DAB2	DAB2, clathrin adaptor protein	-2.089	0.012
DAPK1	death associated protein kinase 1	-1.869	4.7e-05
DBF4B	DBF4 zinc finger B	1.553	0.00366
DBNDD2	dysbindin domain containing 2	-1.698	0.000832
DBP	D-box binding PAR bZIP transcription factor	-1.528	0.0183
DCAF12	DDB1 and CUL4 associated factor 12	-2.219	0.00185
DCLRE1B	DNA cross-link repair 1B	-1.973	0.0131
DCST2	DC-STAMP domain containing 2	-1.612	0.00048
DDAH2	dimethylarginine dimethylaminohydrolase 2	-2.107	0.00253
DDB2	damage specific DNA binding protein 2	-1.593	2.74e-06
DDIAS	DNA damage induced apoptosis suppressor	1.707	4.96e-05
DEDD2	death effector domain containing 2	-1.604	0.0123
DENND2A	DENN domain containing 2A	-2.133	0.0299
DENND5B	DENN domain containing 5B	1.721	0.0224
DEPDC1B	DEP domain containing 1B	3.875	1.77e-07
DHRS3	dehydrogenase/reductase 3	-1.556	0.02
DHRS7	dehydrogenase/reductase 7	-1.75	0.00278
DIAPH3	diaphanous related formin 3	2.271	0.000303
DKKL1	dickkopf like acrosomal protein 1	-3.324	0.00242
DLG5	discs large MAGUK scaffold protein 5	-2.322	0.00145
DLGAP5	DLG associated protein 5	3.241	7.92e-06
DMP1	dentin matrix acidic phosphoprotein 1	3.199	0.00513
DMTN	dematin actin binding protein	-4.478	0.000251
DMXL2	Dmx like 2	-2.521	0.00363
DNA2	DNA replication helicase/nuclease 2	2.376	0.000122
DNAH1	dynein axonemal heavy chain 1	-2.368	0.0255
DNAH2	dynein axonemal heavy chain 2	-2.175	0.0157
DNAI2	dynein axonemal intermediate chain 2	-2.067	0.0388
DNAJB13	DnaJ heat shock protein family (Hsp40) member B13	-2.789	0.000349
DNAJB2	DnaJ heat shock protein family (Hsp40) member B2	-3.156	0.00102
DNASE2	deoxyribonuclease 2, lysosomal	-1.545	0.00035
DOC2A	double C2 domain alpha	-3.792	3.04e-06
DOCK3	dedicator of cytokinesis 3	-1.94	0.0261
DOK2	docking protein 2	-1.684	2.59e-06
DOK3	docking protein 3	-1.662	0.00219
DPF1	double PHD fingers 1	3.358	0.000539
DPF3	double PHD fingers 3	-2.118	0.0127
DPM3	dolichyl-phosphate mannosyltransferase subunit 3	-1.522	0.000202
DPP7	dipeptidyl peptidase 7	-1.587	0.0032
DRAXIN	dorsal inhibitory axon guidance protein	-2.433	0.0406
DSCAML1	DS cell adhesion molecule like 1	-2.359	0.0113
DSTN	destrin, actin depolymerizing factor	-1.926	0.0172
DTL	denticleless E3 ubiquitin protein ligase homolog	1.857	0.00827
DTX1	deltex E3 ubiquitin ligase 1	2.137	0.000504
DUSP16	dual specificity phosphatase 16	-1.513	0.0432
DUSP26	dual specificity phosphatase 26	-3.637	0.00159
DUSP5	dual specificity phosphatase 5	-2.125	8.15e-05
DUSP6	dual specificity phosphatase 6	-2.317	7.79e-08
DYNLRB2	dynein light chain roadblock-type 2	-1.698	0.0328
DYRK3	dual specificity tyrosine phosphorylation regulated kinase 3	-3.624	0.000253
E2F7	E2F transcription factor 7	2.277	0.00229
E2F8	E2F transcription factor 8	4.038	2.03e-07
EBI3	Epstein-Barr virus induced 3	-3.759	1.4e-08
ECM1	extracellular matrix protein 1	-2.82	7.48e-06
ECSCR	endothelial cell surface expressed chemotaxis and apoptosis regulator	-1.726	0.0112
ECT2	epithelial cell transforming 2	2.322	1.16e-06
EDNRB	endothelin receptor type B	-2.379	0.0424
EFHD2	EF-hand domain family member D2	-1.494	0.000291
EGLN3	egl-9 family hypoxia inducible factor 3	-1.555	0.0478
EHBP1L1	EH domain binding protein 1 like 1	-1.606	2.28e-05
EHD3	EH domain containing 3	-2.093	0.00132
EIF4EBP1	eukaryotic translation initiation factor 4E binding protein 1	-1.629	0.00805
EMILIN1	elastin microfibril interfacer 1	-1.877	0.0116
EMILIN2	elastin microfibril interfacer 2	-1.653	0.00481
EMP1	epithelial membrane protein 1	-2.166	0.0018
EMP3	epithelial membrane protein 3	-1.605	0.00045
ENDOD1	endonuclease domain containing 1	-3.781	0.000121
ENO3	enolase 3	-1.887	0.000213
EOMES	eomesodermin	1.786	0.0032
EPB41	erythrocyte membrane protein band 4.1	-2.145	0.0138
EPB41L3	erythrocyte membrane protein band 4.1 like 3	-1.937	7.83e-06
EPB41L4A	erythrocyte membrane protein band 4.1 like 4A	-2.958	0.009
EPB42	erythrocyte membrane protein band 4.2	-3.682	0.00132
EPHA2	EPH receptor A2	-2.175	0.0055
EPHX1	epoxide hydrolase 1	-1.904	0.00219
EPN1	epsin 1	-1.512	0.000274
EPOP	elongin BC and polycomb repressive complex 2 associated protein	2.306	0.0208
EPOR	erythropoietin receptor	-5.487	2.77e-05
ERCC6L	ERCC excision repair 6 like, spindle assembly checkpoint helicase	2.572	7.79e-08
ERFE	erythroferrone	-5.113	6.11e-05
ERI2	ERI1 exoribonuclease family member 2	1.782	3.33e-06
ERMN	ermin	-2.843	0.0126
ESAM	endothelial cell adhesion molecule	-1.976	0.0191
ESCO2	establishment of sister chromatid cohesion N-acetyltransferase 2	1.807	0.0147
ESM1	endothelial cell specific molecule 1	2.745	0.0139
ESPL1	extra spindle pole bodies like 1, separase	2.981	4.62e-07
ESYT3	extended synaptotagmin 3	-1.989	0.0363
ETS1	ETS proto-oncogene 1, transcription factor	1.926	2.41e-07
EXO1	exonuclease 1	2.801	1.88e-05
EXOG	exo/endonuclease G	1.547	0.0022
EZH2	enhancer of zeste 2 polycomb repressive complex 2 subunit	1.58	0.000208
F11R	F11 receptor	-2.218	0.000993
F2R	coagulation factor II thrombin receptor	1.701	4.06e-05
F2RL3	F2R like thrombin/trypsin receptor 3	-2.125	0.0103
FABP1	fatty acid binding protein 1	-3.641	0.00178
FADS3	fatty acid desaturase 3	-2.499	6.96e-05
FADS6	fatty acid desaturase 6	-2.58	0.000885
FAIM2	Fas apoptotic inhibitory molecule 2	1.96	0.0182
FAM107B	family with sequence similarity 107 member B	1.577	0.000208
FAM109B	family with sequence similarity 109 member B	-3.867	9.49e-06
FAM110A	family with sequence similarity 110 member A	-1.793	9.3e-07
FAM110B	family with sequence similarity 110 member B	-2.397	0.0113
FAM129B	family with sequence similarity 129 member B	-1.769	0.00245
FAM129C	family with sequence similarity 129 member C	-1.505	0.00827
FAM167B	family with sequence similarity 167 member B	-2.172	0.00607
FAM171A1	family with sequence similarity 171 member A1	-2.464	0.0299
FAM177A1	family with sequence similarity 177 member A1	-1.718	0.0281
FAM213A	family with sequence similarity 213 member A	-5.652	1.61e-05
FAM213B	family with sequence similarity 213 member B	-1.811	0.00954
FAM214B	family with sequence similarity 214 member B	-1.556	0.00267
FAM46C	family with sequence similarity 46 member C	-3.492	0.000985
FAM69B	family with sequence similarity 69 member B	-3.187	0.00545
FAM72A	family with sequence similarity 72 member A	4.032	6.65e-09
FAM83D	family with sequence similarity 83 member D	3.304	2.01e-06
FANCB	Fanconi anemia complementation group B	1.848	0.0428
FANCD2	Fanconi anemia complementation group D2	1.765	0.000914
FANCI	Fanconi anemia complementation group I	2.184	0.000132
FARP1	FERM, ARH/RhoGEF and pleckstrin domain protein 1	-1.682	0.0151
FASLG	Fas ligand	1.623	0.0448
FBXO30	F-box protein 30	-1.718	0.0337
FBXO45	F-box protein 45	1.587	0.0029
FBXO9	F-box protein 9	-1.864	0.0142
FBXW4	F-box and WD repeat domain containing 4	-2.208	0.00432
FBXW5	F-box and WD repeat domain containing 5	-1.54	0.00215
FCER1G	Fc fragment of IgE receptor Ig	-1.64	0.000238
FCGR1A	Fc fragment of IgG receptor Ia	-2.183	0.0121
FCGRT	Fc fragment of IgG receptor and transporter	-1.644	0.00429
FCRL3	Fc receptor like 3	1.884	0.0156
FCRL6	Fc receptor like 6	-2.126	0.0141
FECH	ferrochelatase	-3.369	0.000303
FEN1	flap structure-specific endonuclease 1	1.515	0.00526
FES	FES proto-oncogene, tyrosine kinase	-1.551	0.00199
FGD2	FYVE, RhoGEF and PH domain containing 2	-1.55	0.0255
FHDC1	FH2 domain containing 1	-4.439	0.000163
FHL1	four and a half LIM domains 1	-1.912	0.0169
FIGNL1	fidgetin like 1	1.546	0.0053
FIS1	fission, mitochondrial 1	-1.715	0.00195
FKBP8	FK506 binding protein 8	-2.754	0.00643
FLT1	fms related tyrosine kinase 1	2.177	0.0148
FLVCR2	feline leukemia virus subgroup C cellular receptor family member 2	-1.825	0.00605
FOLR2	folate receptor beta	-2.401	0.0024
FOS	Fos proto-oncogene, AP-1 transcription factor subunit	-1.755	0.000934
FOXM1	forkhead box M1	2.414	0.000252
FOXO3	forkhead box O3	-2.301	0.00199
FOXO4	forkhead box O4	-2.182	0.000419
FOXP3	forkhead box P3	2.25	7.92e-06
FRAT2	FRAT2, WNT signaling pathway regulator	-1.591	0.0179
FRMD4A	FERM domain containing 4A	-2.167	0.0118
FRMD6	FERM domain containing 6	1.719	0.000487
FRRS1	ferric chelate reductase 1	-3.546	0.00108
FSCN1	fascin actin-bundling protein 1	-1.879	0.00123
FST	follistatin	2.368	0.00143
FTH1	ferritin heavy chain 1	-1.703	0.0442
FUT7	fucosyltransferase 7	-1.835	0.00976
G6PD	glucose-6-phosphate dehydrogenase	-1.584	5.62e-05
GAA	glucosidase alpha, acid	-1.506	0.000993
GABARAPL1	GABA type A receptor associated protein like 1	-2.042	0.0145
GABARAPL2	GABA type A receptor associated protein like 2	-3.893	0.00021
GADD45G	growth arrest and DNA damage inducible gamma	-1.723	0.0311
GALK1	galactokinase 1	-1.755	3.44e-06
GANC	glucosidase alpha, neutral C	-1.562	0.0258
GAS2	growth arrest specific 2	1.559	0.014
GAS2L1	growth arrest specific 2 like 1	-2.723	2.05e-06
GATA1	GATA binding protein 1	-2.505	0.00808
GATA2	GATA binding protein 2	-2.18	0.0158
GATM	glycine amidinotransferase	-2.511	0.000122
GBP2	guanylate binding protein 2	1.953	6.97e-07
GCGR	glucagon receptor	-2.131	0.0263
GCLM	glutamate-cysteine ligase modifier subunit	-1.926	0.0108
GCNT4	glucosaminyl (N-acetyl) transferase 4, core 2	1.655	0.0111
GCSAM	germinal center associated signaling and motility	1.566	0.0176
GDPD2	glycerophosphodiester phosphodiesterase domain containing 2	-2.279	0.0405
GFI1	growth factor independent 1 transcriptional repressor	1.586	0.0027
GFI1B	growth factor independent 1B transcriptional repressor	-1.847	0.0179
GGCT	gamma-glutamylcyclotransferase	-1.967	0.0458
GIMAP4	GTPase, IMAP family member 4	1.769	0.000201
GINS2	GINS complex subunit 2	1.806	0.00226
GINS4	GINS complex subunit 4	1.665	0.00109
GIPC2	GIPC PDZ domain containing family member 2	-3.817	0.00116
GIPR	gastric inhibitory polypeptide receptor	-2.478	0.0018
GLB1L	galactosidase beta 1 like	-1.718	0.0108
GLIS2	GLIS family zinc finger 2	-2.823	0.00119
GLRX5	glutaredoxin 5	-1.866	0.0305
GMNN	geminin, DNA replication inhibitor	1.765	0.000597
GMPR	guanosine monophosphate reductase	-3.062	7.71e-06
GNA12	G protein subunit alpha 12	-1.835	0.00256
GNAO1	G protein subunit alpha o1	6.971	1.53e-08
GNAS	GNAS complex locus	-1.646	0.000447
GNE	glucosamine (UDP-N-acetyl)-2-epimerase/N-acetylmannosamine kinase	1.562	4.18e-07
GNG4	G protein subunit gamma 4	-2.369	0.0371
GOLGA7B	golgin A7 family member B	-2.291	0.00442
GP5	glycoprotein V platelet	-3.978	1.05e-05
GP9	glycoprotein IX platelet	-5.125	4.19e-07
GPBAR1	G protein-coupled bile acid receptor 1	-2.017	0.000469
GPC1	glypican 1	-2.064	0.00297
GPC2	glypican 2	1.66	0.0485
GPD1L	glycerol-3-phosphate dehydrogenase 1-like	1.534	0.000397
GPR146	G protein-coupled receptor 146	-3.19	9.69e-05
GPR15	G protein-coupled receptor 15	2.953	1.88e-05
GPR162	G protein-coupled receptor 162	1.707	0.0311
GPR174	G protein-coupled receptor 174	1.635	0.0039
GPR176	G protein-coupled receptor 176	-2.619	0.0227
GPR180	G protein-coupled receptor 180	1.497	0.00386
GPR19	G protein-coupled receptor 19	-2.763	0.00191
GPR55	G protein-coupled receptor 55	1.815	0.00238
GPR84	G protein-coupled receptor 84	-1.951	0.0385
GPRC5B	G protein-coupled receptor class C group 5 member B	-3.484	0.000215
GPRC5C	G protein-coupled receptor class C group 5 member C	-4.187	0.000383
GPRIN1	G protein regulated inducer of neurite outgrowth 1	2.157	0.0422
GPRIN3	GPRIN family member 3	2.68	8.04e-08
GRAP2	GRB2-related adaptor protein 2	-1.779	0.0181
GRB10	growth factor receptor bound protein 10	-1.797	0.00496
GREB1	growth regulation by estrogen in breast cancer 1	-3.08	0.00195
GRIN2D	glutamate ionotropic receptor NMDA type subunit 2D	-2.283	0.00654
GRK3	G protein-coupled receptor kinase 3	-1.535	0.0159
GRN	granulin precursor	-1.784	0.000135
GSG2	germ cell associated 2, haspin	2.232	0.000106
GSN	gelsolin	-1.548	0.00575
GTF2H3	general transcription factor IIH subunit 3	1.583	1.16e-06
GUCA1A	guanylate cyclase activator 1A	-2.285	0.00591
GUCY1A3	guanylate cyclase 1 soluble subunit alpha	-1.825	0.0105
Gulo	gulonolactone (L-) oxidase	-3.154	0.00186
GYS1	glycogen synthase 1	-1.636	0.00112
GZMA	granzyme A	3.875	0.000884
GZMB	granzyme B	2.524	0.0308
GZMK	granzyme K	2.352	0.0497
H2AFJ	H2A histone family member J	-1.584	9.43e-05
H3F3C	H3 histone family member 3C	-2.064	0.0186
HAGH	hydroxyacylglutathione hydrolase	-1.792	0.0032
HAT1	histone acetyltransferase 1	1.574	0.000368
HBG2	hemoglobin subunit gamma 2	-2.558	0.0189
HBQ1	hemoglobin subunit theta 1	-2.941	0.00817
HCK	HCK proto-oncogene, Src family tyrosine kinase	-1.737	5.44e-05
HDAC11	histone deacetylase 11	-2.298	0.00141
HDAC5	histone deacetylase 5	-1.508	2.98e-06
HDHD3	haloacid dehalogenase like hydrolase domain containing 3	-1.768	0.00563
HEBP2	heme binding protein 2	2.28	0.0136
HELLS	helicase, lymphoid-specific	1.647	0.00124
HEMGN	hemogen	-3.82	0.00097
HES1	hes family bHLH transcription factor 1	-2.366	2.24e-05
HES2	hes family bHLH transcription factor 2	-1.727	0.0432
HIVEP2	human immunodeficiency virus type I enhancer binding protein 2	1.519	0.00181
HJURP	Holliday junction recognition protein	2.252	0.00149
HLTF	helicase like transcription factor	1.598	0.00429
HMBS	hydroxymethylbilane synthase	-2.896	0.00407
HMCES	5-hydroxymethylcytosine (hmC) binding, ES cell-specific	-1.53	7.7e-05
HMCN1	hemicentin 1	-2.364	0.0349
HMMR	hyaluronan mediated motility receptor	2.163	1.7e-05
HMOX1	heme oxygenase 1	-2.325	6.55e-05
HNF4A	hepatocyte nuclear factor 4 alpha	2.309	0.011
HOMER1	homer scaffolding protein 1	2.789	2.32e-08
HOPX	HOP homeobox	1.78	0.0151
HPGD	hydroxyprostaglandin dehydrogenase 15-(NAD)	-2.257	0.00968
HPSE	heparanase	-1.921	0.00823
HR	HR, lysine demethylase and nuclear receptor corepressor	-1.552	0.0211
HS1BP3	HCLS1 binding protein 3	-1.638	0.00817
HSD3B7	hydroxy-delta-5-steroid dehydrogenase, 3 beta- and steroid delta-isomerase 7	-1.509	0.0362
HSF4	heat shock transcription factor 4	-1.722	0.0322
HSPA1L	heat shock protein family A (Hsp70) member 1 like	-1.536	0.0492
HSPB1	heat shock protein family B (small) member 1	-1.547	0.00508
HSPG2	heparan sulfate proteoglycan 2	-2.031	0.0174
HTR2A	5-hydroxytryptamine receptor 2A	-2.245	0.0472
HTRA1	HtrA serine peptidase 1	-2.744	0.00431
ICAM1	intercellular adhesion molecule 1	-3.548	1.19e-08
ICAM4	intercellular adhesion molecule 4 (Landsteiner-Wiener blood group)	-2.52	0.0301
ICAM5	intercellular adhesion molecule 5	-5.654	2e-05
ICOS	inducible T-cell costimulator	3.711	1.15e-10
IER3	immediate early response 3	-1.746	0.000577
IER5L	immediate early response 5 like	-2.032	0.00127
IFI30	IFI30, lysosomal thiol reductase	-1.642	0.00744
IFRD2	interferon related developmental regulator 2	-3.403	0.00185
IGF2BP1	insulin like growth factor 2 mRNA binding protein 1	-2.536	0.0304
IGFALS	insulin like growth factor binding protein acid labile subunit	-2.366	0.0231
IGFBP6	insulin like growth factor binding protein 6	-3.165	0.005
IGFLR1	IGF like family receptor 1	-1.601	0.00191
IGSF8	immunoglobulin superfamily member 8	-1.648	0.00221
IKBKE	inhibitor of nuclear factor kappa B kinase subunit epsilon	-1.72	3.93e-07
IKZF2	IKAROS family zinc finger 2	1.595	0.0467
IKZF3	IKAROS family zinc finger 3	1.801	0.000419
IL11RA	interleukin 11 receptor subunit alpha	-1.81	0.0034
IL12RB1	interleukin 12 receptor subunit beta 1	1.58	0.0024
IL17RC	interleukin 17 receptor C	-1.795	0.000926
IL17REL	interleukin 17 receptor E like	-2.161	0.0364
IL18R1	interleukin 18 receptor 1	2.034	0.0272
IL1F10	interleukin 1 family member 10 (theta)	-2.886	0.0122
IL1RN	interleukin 1 receptor antagonist	-1.635	0.00212
IL5RA	interleukin 5 receptor subunit alpha	-2.345	0.00713
IL7R	interleukin 7 receptor	2.006	0.000431
ILDR1	immunoglobulin like domain containing receptor 1	-2.202	0.0128
ILK	integrin linked kinase	-1.678	0.000233
INHA	inhibin alpha subunit	-3.03	0.00782
INO80C	INO80 complex subunit C	-2.721	0.00154
INPP4B	inositol polyphosphate-4-phosphatase type II B	1.535	0.0059
IQCD	IQ motif containing D	-1.75	0.0117
IQGAP3	IQ motif containing GTPase activating protein 3	2.405	0.000461
IQSEC2	IQ motif and Sec7 domain 2	-1.677	0.00627
IRAK1	interleukin 1 receptor associated kinase 1	-1.712	0.00275
IRF5	interferon regulatory factor 5	-1.596	0.000325
ISCA1	iron-sulfur cluster assembly 1	-2.976	0.000622
ITGA2B	integrin subunit alpha 2b	-2.837	4.01e-05
ITGB2	integrin subunit beta 2	-1.567	6.31e-05
ITGB3	integrin subunit beta 3	-2.338	0.00333
ITGB4	integrin subunit beta 4	-2.361	0.0102
ITGB5	integrin subunit beta 5	-4.151	4.86e-05
JCHAIN	joining chain of multimeric IgA and IgM	2.875	0.000139
JDP2	Jun dimerization protein 2	-1.584	0.00439
JMY	junction mediating and regulatory protein, p53 cofactor	1.5	0.0125
JOSD2	Josephin domain containing 2	-2.091	0.00831
JUN	Jun proto-oncogene, AP-1 transcription factor subunit	-2.099	3.03e-06
JUNB	JunB proto-oncogene, AP-1 transcription factor subunit	-1.617	0.00106
JUP	junction plakoglobin	-3.211	0.0002
KANK2	KN motif and ankyrin repeat domains 2	1.84	0.0104
KAZALD1	Kazal type serine peptidase inhibitor domain 1	-2.766	0.0169
KBTBD6	kelch repeat and BTB domain containing 6	1.901	0.000235
KBTBD8	kelch repeat and BTB domain containing 8	1.514	0.00341
KCNA3	potassium voltage-gated channel subfamily A member 3	1.708	0.0164
KCNC3	potassium voltage-gated channel subfamily C member 3	-1.545	0.0186
KCNJ12	potassium voltage-gated channel subfamily J member 12	-2.678	0.0204
KCNK1	potassium two pore domain channel subfamily K member 1	1.79	1.07e-05
KCNK3	potassium two pore domain channel subfamily K member 3	-2.92	0.0091
KCNK7	potassium two pore domain channel subfamily K member 7	-1.932	0.00445
KCNMB1	potassium calcium-activated channel subfamily M regulatory beta subunit 1	-3.508	0.000105
KCNN3	potassium calcium-activated channel subfamily N member 3	2.024	0.0121
KCNQ5	potassium voltage-gated channel subfamily Q member 5	1.546	0.00894
KCP	kielin/chordin-like protein	-2.025	0.000259
KCTD15	potassium channel tetramerization domain containing 15	-2.625	0.000711
KCTD17	potassium channel tetramerization domain containing 17	1.604	0.00367
KDSR	3-ketodihydrosphingosine reductase	-1.52	0.019
KEL	Kell blood group, metallo-endopeptidase	-3.127	0.00559
KIAA1211	KIAA1211	-2.606	0.0245
KIAA1462	KIAA1462	-2.423	0.000353
KIAA1524	KIAA1524	2.039	3.24e-06
KIAA1551	KIAA1551	1.578	0.000131
KIF11	kinesin family member 11	3.291	5.83e-07
KIF12	kinesin family member 12	2.051	0.00705
KIF15	kinesin family member 15	3.154	2.26e-07
KIF18A	kinesin family member 18A	2.014	8.41e-06
KIF18B	kinesin family member 18B	2.018	0.0135
KIF20A	kinesin family member 20A	2.882	1.32e-06
KIF20B	kinesin family member 20B	2.023	7.79e-08
KIF22	kinesin family member 22	2.159	0.000138
KIF23	kinesin family member 23	2.233	1.9e-05
KIF2C	kinesin family member 2C	3.074	1.21e-05
KIF4A	kinesin family member 4A	2.537	2.33e-05
KIFC1	kinesin family member C1	1.803	0.00121
KIFC3	kinesin family member C3	-2.138	0.000252
KIRREL2	kin of IRRE like 2 (Drosophila)	-3.95	2.57e-05
KLF1	Kruppel like factor 1	-2.772	0.0127
KLF10	Kruppel like factor 10	-1.685	0.000816
KLF11	Kruppel like factor 11	-1.926	0.0108
KLF12	Kruppel like factor 12	1.554	0.0264
Klra2	killer cell lectin-like receptor, subfamily A, member 2	2.101	0.0466
KLRB1	killer cell lectin like receptor B1	1.842	0.047
KLRC1	killer cell lectin like receptor C1	2.918	0.00389
KLRD1	killer cell lectin like receptor D1	2.428	0.00518
Klre1	killer cell lectin-like receptor family E member 1	2.807	0.00208
KLRF1	killer cell lectin like receptor F1	2.13	0.0423
Klrk1	killer cell lectin-like receptor subfamily K, member 1	3.02	1.49e-06
KNSTRN	kinetochore localized astrin/SPAG5 binding protein	1.676	8.89e-05
KNTC1	kinetochore associated 1	1.965	0.00162
KPNA2	karyopherin subunit alpha 2	1.795	5.27e-08
KRT17	keratin 17	5.99	5.53e-06
KRT19	keratin 19	2.312	0.0358
KRT72	keratin 72	-3.354	0.000131
L2HGDH	L-2-hydroxyglutarate dehydrogenase	1.49	2.8e-05
LAMA3	laminin subunit alpha 3	3.11	6.54e-05
LAMA5	laminin subunit alpha 5	-2.062	3.42e-05
LAMB1	laminin subunit beta 1	-2.363	0.0206
LAMP1	lysosomal associated membrane protein 1	-1.495	0.00757
LAMP3	lysosomal associated membrane protein 3	1.545	0.000176
LAPTM4B	lysosomal protein transmembrane 4 beta	-2.095	0.00799
LAX1	lymphocyte transmembrane adaptor 1	1.526	0.00363
LDLR	low density lipoprotein receptor	-1.572	0.014
LFNG	LFNG O-fucosylpeptide 3-beta-N-acetylglucosaminyltransferase	-1.643	4.26e-06
LGALS1	galectin 1	-1.703	0.000558
LILRB5	leukocyte immunoglobulin like receptor B5	-2.254	0.00132
LIMA1	LIM domain and actin binding 1	2.131	2.53e-07
LIN9	lin-9 DREAM MuvB core complex component	1.624	0.000317
LINGO1	leucine rich repeat and Ig domain containing 1	-2.491	0.003
LINGO4	leucine rich repeat and Ig domain containing 4	3.042	0.0072
LMCD1	LIM and cysteine rich domains 1	-3.102	0.00713
LMNA	lamin A/C	-4.04	4.19e-07
LMNB1	lamin B1	1.709	0.00063
LOC728392	uncharacterized LOC728392	-2.318	0.0105
LOXL2	lysyl oxidase like 2	-2.813	0.015
LPAR6	lysophosphatidic acid receptor 6	1.562	0.000952
LPCAT3	lysophosphatidylcholine acyltransferase 3	-1.634	0.000186
LRBA	LPS responsive beige-like anchor protein	1.74	4.79e-07
LRFN1	leucine rich repeat and fibronectin type III domain containing 1	-1.663	0.0126
LRFN4	leucine rich repeat and fibronectin type III domain containing 4	-1.726	0.0276
LRIG1	leucine rich repeats and immunoglobulin like domains 1	1.561	0.00864
LRP1	LDL receptor related protein 1	-1.899	0.004
LRR1	leucine rich repeat protein 1	1.611	0.00134
LRRC25	leucine rich repeat containing 25	-2.631	7.26e-08
LRRC32	leucine rich repeat containing 32	-1.747	0.00317
LRRC8E	leucine rich repeat containing 8 family member E	-1.813	0.000421
LRRN3	leucine rich repeat neuronal 3	4.629	2.04e-05
LTB4R	leukotriene B4 receptor	-2.041	0.000851
LTBR	lymphotoxin beta receptor	-1.5	0.0102
LTC4S	leukotriene C4 synthase	-3.087	0.000377
LTF	lactotransferrin	-2.293	0.0287
LY6G6F	lymphocyte antigen 6 family member G6F	-2.339	0.00606
LY86	lymphocyte antigen 86	-1.579	0.0126
LYL1	LYL1, basic helix-loop-helix family member	-1.751	0.000114
MAD2L1	mitotic arrest deficient 2 like 1	2.974	1.77e-07
MAF1	MAF1 homolog, negative regulator of RNA polymerase III	-1.581	0.000714
MAFB	MAF bZIP transcription factor B	-1.753	0.00825
MAFF	MAF bZIP transcription factor F	-2.632	7.17e-05
MAL	mal, T-cell differentiation protein	-3.275	0.00434
MAMDC4	MAM domain containing 4	-3.221	0.000354
MAP1LC3A	microtubule associated protein 1 light chain 3 alpha	-1.802	0.000429
MAP2K3	mitogen-activated protein kinase kinase 3	-3.804	9.43e-05
MAP3K11	mitogen-activated protein kinase kinase kinase 11	-1.508	7.58e-05
MAP3K6	mitogen-activated protein kinase kinase kinase 6	-1.632	0.011
MAP4K5	mitogen-activated protein kinase kinase kinase kinase 5	-1.665	0.0243
MAP7D1	MAP7 domain containing 1	-1.528	4.75e-05
MAP9	microtubule associated protein 9	1.618	0.012
MAPK11	mitogen-activated protein kinase 11	-4.96	2.74e-06
MAPK12	mitogen-activated protein kinase 12	-3.671	0.000153
MAPKAPK3	mitogen-activated protein kinase-activated protein kinase 3	-1.511	0.0101
Mapre2	microtubule-associated protein, RP/EB family, member 2	-1.566	0.0116
MAPRE3	microtubule associated protein RP/EB family member 3	-1.971	0.00295
2001-03-01	mitochondrial amidoxime reducing component 1	1.6	0.0197
2002-03-01	membrane associated ring-CH-type finger 2	-3.49	0.000578
2003-03-01	membrane associated ring-CH-type finger 3	-6.031	2.21e-06
2008-03-01	membrane associated ring-CH-type finger 8	-1.518	0.00294
MARCKSL1	MARCKS like 1	-2.454	4.56e-05
MASTL	microtubule associated serine/threonine kinase like	2.889	4.37e-06
MBOAT2	membrane bound O-acyltransferase domain containing 2	-2.169	0.0151
MBOAT7	membrane bound O-acyltransferase domain containing 7	-1.497	0.00174
MCM10	minichromosome maintenance 10 replication initiation factor	2.26	0.0005
MCM4	minichromosome maintenance complex component 4	1.6	0.00372
MCM6	minichromosome maintenance complex component 6	1.516	0.00185
MCOLN1	mucolipin 1	-1.511	0.0011
MCOLN2	mucolipin 2	1.795	3.44e-06
MDK	midkine (neurite growth-promoting factor 2)	-1.648	0.018
MEFV	MEFV, pyrin innate immunity regulator	-1.76	0.00796
MELK	maternal embryonic leucine zipper kinase	2.083	0.000141
MERTK	MER proto-oncogene, tyrosine kinase	-1.616	0.0447
METRNL	meteorin like, glial cell differentiation regulator	-2.116	5.34e-06
MFGE8	milk fat globule-EGF factor 8 protein	-1.514	0.00178
MICAL2	microtubule associated monooxygenase, calponin and LIM domain containing 2	-2.03	0.0206
MICALCL	MICAL C-terminal like	-3.445	0.000587
MICU1	mitochondrial calcium uptake 1	-1.538	0.00245
MIDN	midnolin	-1.521	0.00841
MIF4GD	MIF4G domain containing	-1.502	5.48e-05
MINDY4	MINDY lysine 48 deubiquitinase 4	-1.787	0.00762
MIOX	myo-inositol oxygenase	-1.91	0.0223
MIS18A	MIS18 kinetochore protein A	2.647	1.52e-06
MIS18BP1	MIS18 binding protein 1	2.91	2.59e-06
MKI67	marker of proliferation Ki-67	3.231	2.74e-06
Mkrn1	makorin ring finger protein 1	-1.68	0.0246
MLLT3	MLLT3, super elongation complex subunit	1.745	7.77e-05
MMP14	matrix metallopeptidase 14	-2.934	0.000765
MMP19	matrix metallopeptidase 19	-2.286	0.00155
MMS22L	MMS22 like, DNA repair protein	2.147	2.02e-05
MND1	meiotic nuclear divisions 1	2.347	0.000518
MPHOSPH9	M-phase phosphoprotein 9	1.6	3.26e-07
MPL	MPL proto-oncogene, thrombopoietin receptor	-3.075	0.000248
MPO	myeloperoxidase	-2.773	0.00288
MPP1	membrane palmitoylated protein 1	-1.558	0.000324
MPZL1	myelin protein zero like 1	-2.547	0.000257
MRAS	muscle RAS oncogene homolog	-1.929	0.000154
MRVI1	murine retrovirus integration site 1 homolog	-2.849	0.0024
MS4A7	membrane spanning 4-domains A7	-2.523	7.1e-07
MSC	musculin	2.432	0.0363
MSI1	musashi RNA binding protein 1	-2.659	0.0204
MSR1	macrophage scavenger receptor 1	-1.761	0.0223
MSRB3	methionine sulfoxide reductase B3	-1.637	0.0305
MTFR2	mitochondrial fission regulator 2	3.276	1.32e-06
MTHFD2	methylenetetrahydrofolate dehydrogenase (NADP+ dependent) 2, methenyltetrahydrofolate cyclohydrolase	1.577	0.00079
MTMR1	myotubularin related protein 1	1.59	1.93e-06
MTSS1	MTSS1, I-BAR domain containing	-1.527	0.00475
MTURN	maturin, neural progenitor differentiation regulator homolog	-2.09	0.0021
MVD	mevalonate diphosphate decarboxylase	-1.609	0.000212
MVP	major vault protein	-1.538	0.00559
MXD4	MAX dimerization protein 4	-1.708	0.000421
MXI1	MAX interactor 1, dimerization protein	-2.256	0.000914
MYADM	myeloid associated differentiation marker	-1.543	0.00372
MYBL2	MYB proto-oncogene like 2	2.107	4.15e-05
MYH10	myosin heavy chain 10	-1.736	0.0364
MYL6B	myosin light chain 6B	2.219	0.00887
MYL9	myosin light chain 9	-2.944	6.11e-05
MYLK3	myosin light chain kinase 3	-2.122	0.00217
MYO10	myosin X	-1.721	0.0384
MYO1A	myosin IA	-3.144	0.00277
MYOF	myoferlin	-2.295	0.00185
MZB1	marginal zone B and B1 cell specific protein	2.258	0.0071
MZT1	mitotic spindle organizing protein 1	1.714	6.4e-05
NADK2	NAD kinase 2, mitochondrial	1.52	0.00108
NAGLU	N-acetyl-alpha-glucosaminidase	-1.72	2.73e-05
NAPEPLD	N-acyl phosphatidylethanolamine phospholipase D	1.596	8.83e-06
NAPSA	napsin A aspartic peptidase	-1.596	0.00185
NATD1	N-acetyltransferase domain containing 1	-2.853	0.00135
NCAPG	non-SMC condensin I complex subunit G	1.866	0.0154
NCAPG2	non-SMC condensin II complex subunit G2	2.341	1.83e-06
NCAPH	non-SMC condensin I complex subunit H	1.814	0.00104
NCOA4	nuclear receptor coactivator 4	-2.714	0.000718
NCR1	natural cytotoxicity triggering receptor 1	2.174	0.00378
NDC1	NDC1 transmembrane nucleoporin	1.694	6.93e-06
NDC80	NDC80, kinetochore complex component	3.302	1.5e-06
NDRG1	N-myc downstream regulated 1	-1.49	0.00221
NDRG2	NDRG family member 2	-1.744	0.00114
NDUFA3	NADH:ubiquinone oxidoreductase subunit A3	-1.498	0.0101
NEIL3	nei like DNA glycosylase 3	2.914	7.59e-05
NEK2	NIMA related kinase 2	3.389	5.89e-07
NEU2	neuraminidase 2	-2.411	0.0408
NFATC2	nuclear factor of activated T-cells 2	1.634	0.003
NFE2L3	nuclear factor, erythroid 2 like 3	-1.822	0.000253
NFIC	nuclear factor I C	-1.544	2.46e-05
NFIX	nuclear factor I X	-2.601	0.0101
NFKB2	nuclear factor kappa B subunit 2	-1.835	8.42e-06
NFKBIA	NFKB inhibitor alpha	-1.707	0.00181
NFKBIE	NFKB inhibitor epsilon	-1.692	3.24e-06
NHLRC1	NHL repeat containing E3 ubiquitin protein ligase 1	-1.495	0.029
NINJ1	ninjurin 1	-2.206	4.17e-09
NIPAL1	NIPA like domain containing 1	1.805	0.000392
NLRC3	NLR family CARD domain containing 3	1.901	3.63e-05
NMB	neuromedin B	-2.828	0.000399
NMUR1	neuromedin U receptor 1	3.002	0.00174
NOL4L	nucleolar protein 4 like	-1.523	0.00602
NOS2	nitric oxide synthase 2	-3.372	0.00247
NOTCH3	notch 3	-2.071	0.000974
NOV	nephroblastoma overexpressed	-2.657	0.0163
NOX5	NADPH oxidase 5	-2.223	0.0226
NPAS2	neuronal PAS domain protein 2	4.053	0.000246
NPAT	nuclear protein, coactivator of histone transcription	1.527	4.17e-05
NPRL3	NPR3 like, GATOR1 complex subunit	-3.091	0.000806
NPTX1	neuronal pentraxin 1	-2.666	0.00238
NQO1	NAD(P)H quinone dehydrogenase 1	-2.037	0.0109
NR1H3	nuclear receptor subfamily 1 group H member 3	-3.276	1.02e-09
NR4A1	nuclear receptor subfamily 4 group A member 1	-2.988	4.83e-08
NR5A1	nuclear receptor subfamily 5 group A member 1	-2.547	0.0207
Nrgn	neurogranin	-2.153	0.0243
NRP2	neuropilin 2	-1.619	0.0405
NRXN2	neurexin 2	-1.54	0.0251
NSL1	NSL1, MIS12 kinetochore complex component	1.567	0.000402
NT5DC3	5'-nucleotidase domain containing 3	1.536	0.00808
NTSR2	neurotensin receptor 2	-2.632	0.0216
NUCB2	nucleobindin 2	1.626	7.7e-05
NUF2	NUF2, NDC80 kinetochore complex component	2.72	2.28e-05
NUMBL	NUMB like, endocytic adaptor protein	-2.72	1.51e-09
NUP160	nucleoporin 160	1.491	8.55e-06
NUP54	nucleoporin 54	1.57	1.77e-07
NUPR1	nuclear protein 1, transcriptional regulator	-2.591	0.00207
NUSAP1	nucleolar and spindle associated protein 1	1.936	0.000758
OAZ1	ornithine decarboxylase antizyme 1	-2.19	0.00608
OCSTAMP	osteoclast stimulatory transmembrane protein	-2.3	0.00327
OIP5	Opa interacting protein 5	2.159	9.43e-05
ORC1	origin recognition complex subunit 1	2.449	3.2e-05
OSBPL5	oxysterol binding protein like 5	-1.961	0.00399
OSGIN1	oxidative stress induced growth inhibitor 1	-1.74	0.0391
P2RX1	purinergic receptor P2X 1	-2.622	0.00103
P2RX5	purinergic receptor P2X 5	1.645	0.00052
P2RX7	purinergic receptor P2X 7	1.54	0.0324
PABPC1L2A	poly(A) binding protein cytoplasmic 1 like 2A	1.585	0.00687
PACSIN3	protein kinase C and casein kinase substrate in neurons 3	-1.601	0.0233
PALD1	phosphatase domain containing, paladin 1	-2.209	0.0184
PALM3	paralemmin 3	1.984	0.0249
PAMR1	peptidase domain containing associated with muscle regeneration 1	-2.262	0.0219
PARPBP	PARP1 binding protein	2.076	0.0036
PARVB	parvin beta	-2.828	0.000298
PAX8	paired box 8	-1.712	0.00255
PBK	PDZ binding kinase	2.678	3.54e-05
PC	pyruvate carboxylase	-1.991	0.00614
PCBP3	poly(rC) binding protein 3	-1.543	0.0281
PCGF2	polycomb group ring finger 2	-1.535	0.00236
PCLAF	PCNA clamp associated factor	3.546	2.05e-06
PCNA	proliferating cell nuclear antigen	1.566	0.00094
PDCD1	programmed cell death 1	2.268	4.37e-05
PDE1B	phosphodiesterase 1B	1.918	0.0004
PDE8A	phosphodiesterase 8A	-1.55	0.0181
PDGFA	platelet derived growth factor subunit A	-1.917	0.0159
PDGFRB	platelet derived growth factor receptor beta	-3.569	0.00198
PDK1	pyruvate dehydrogenase kinase 1	1.543	0.00355
PDXK	pyridoxal kinase	-1.731	0.00474
PEA15	phosphoprotein enriched in astrocytes 15	-1.59	4.95e-05
PEAR1	platelet endothelial aggregation receptor 1	-2.108	0.00726
PECAM1	platelet and endothelial cell adhesion molecule 1	-2.694	6.33e-11
PEG10	paternally expressed 10	-1.666	0.0371
PEPD	peptidase D	-1.586	0.000253
PEX11G	peroxisomal biogenesis factor 11 gamma	-1.534	0.00014
PF4	platelet factor 4	-1.941	0.0234
PHLDB3	pleckstrin homology like domain family B member 3	-1.604	0.00391
PHOSPHO1	phosphoethanolamine/phosphocholine phosphatase	-2.515	0.0157
PI16	peptidase inhibitor 16	-3.574	0.000273
PIF1	PIF1 5'-to-3' DNA helicase	2.269	0.000711
PILRA	paired immunoglobin like type 2 receptor alpha	-3.367	7.47e-09
PIP4K2A	phosphatidylinositol-5-phosphate 4-kinase type 2 alpha	-1.505	0.0434
PKD2L1	polycystin 2 like 1, transient receptor potential cation channel	-2.129	0.0186
PKLR	pyruvate kinase, liver and RBC	-3.622	0.00068
PLA2G4D	phospholipase A2 group IVD	-2.242	0.0247
PLA2R1	phospholipase A2 receptor 1	-3.139	0.000433
PLAGL2	PLAG1 like zinc finger 2	-1.547	0.00407
PLAUR	plasminogen activator, urokinase receptor	-1.619	0.0266
PLBD2	phospholipase B domain containing 2	-1.57	0.000128
PLD4	phospholipase D family member 4	-1.578	0.0301
PLEK2	pleckstrin 2	-1.974	0.0201
PLEKHA4	pleckstrin homology domain containing A4	-3.658	0.000277
PLEKHB1	pleckstrin homology domain containing B1	-2.939	0.00086
PLEKHF1	pleckstrin homology and FYVE domain containing 1	2.357	0.007
PLEKHH3	pleckstrin homology, MyTH4 and FERM domain containing H3	-2.189	0.000274
PLEKHO1	pleckstrin homology domain containing O1	-1.605	0.00354
PLEKHO2	pleckstrin homology domain containing O2	-1.585	7.73e-05
PLIN1	perilipin 1	-2.267	0.0123
PLIN3	perilipin 3	-1.696	0.000459
PLK1	polo like kinase 1	1.545	0.00364
PLK4	polo like kinase 4	2.125	3.21e-06
PLOD1	procollagen-lysine,2-oxoglutarate 5-dioxygenase 1	-2.396	4.18e-07
PLP2	proteolipid protein 2	-1.511	0.00179
PLPP7	phospholipid phosphatase 7 (inactive)	-2.871	0.000816
PLTP	phospholipid transfer protein	-2.207	0.00647
PLVAP	plasmalemma vesicle associated protein	-2.408	0.0292
PLXNA1	plexin A1	-1.653	0.0228
PLXNB2	plexin B2	-1.692	0.00512
PLXNB3	plexin B3	-4.045	1.12e-05
PLXND1	plexin D1	-2.251	0.000181
PMCH	pro-melanin concentrating hormone	1.834	0.0266
PNKP	polynucleotide kinase 3'-phosphatase	-1.83	0.000508
PNP	purine nucleoside phosphorylase	-2.032	0.000154
PNPLA2	patatin like phospholipase domain containing 2	-1.804	0.000249
POLA1	DNA polymerase alpha 1, catalytic subunit	1.668	3.24e-06
POLE	DNA polymerase epsilon, catalytic subunit	1.597	0.00849
POLQ	DNA polymerase theta	2.231	3.54e-05
PORCN	porcupine homolog (Drosophila)	-2.322	0.00465
POU6F1	POU class 6 homeobox 1	-1.893	0.00628
PPA1	pyrophosphatase (inorganic) 1	1.554	0.000153
PPA2	pyrophosphatase (inorganic) 2	1.608	0.00803
PPDPF	pancreatic progenitor cell differentiation and proliferation factor	-2.15	0.0128
PPIC	peptidylprolyl isomerase C	-2.242	0.0486
PPM1A	protein phosphatase, Mg2+/Mn2+ dependent 1A	-1.908	0.0112
PPM1K	protein phosphatase, Mg2+/Mn2+ dependent 1K	1.776	2.9e-06
PPP1CB	protein phosphatase 1 catalytic subunit beta	-3.745	0.000116
PPP1R14A	protein phosphatase 1 regulatory inhibitor subunit 14A	-2.212	0.0208
PPP1R14C	protein phosphatase 1 regulatory inhibitor subunit 14C	2.391	0.0337
PPP1R15A	protein phosphatase 1 regulatory subunit 15A	-1.59	9.08e-05
PPP1R16B	protein phosphatase 1 regulatory subunit 16B	1.607	1.98e-05
PPP1R3C	protein phosphatase 1 regulatory subunit 3C	-5.912	1.13e-05
PPP3CC	protein phosphatase 3 catalytic subunit gamma	1.72	8.69e-05
PRC1	protein regulator of cytokinesis 1	2.173	8.14e-06
PRDM14	PR/SET domain 14	5.5	6.08e-06
PRDX2	peroxiredoxin 2	-2.642	0.00173
PREB	prolactin regulatory element binding	-1.519	0.00067
PRELID3B	PRELI domain containing 3B	-2.07	0.0168
PRF1	perforin 1	1.933	0.00129
PRIM1	primase (DNA) subunit 1	1.496	0.00109
PRIMPOL	primase and DNA directed polymerase	1.582	0.00041
PRKCD	protein kinase C delta	-1.612	1.11e-05
PRKCG	protein kinase C gamma	-1.614	0.0494
PRKCH	protein kinase C eta	1.621	9.42e-07
PRKCI	protein kinase C iota	-1.657	0.00411
PRKCQ	protein kinase C theta	1.781	2.47e-06
PRKD1	protein kinase D1	-2.667	0.0171
PRKG1	protein kinase, cGMP-dependent, type I	-1.978	0.0399
PROCR	protein C receptor	-1.976	0.0465
PROS1	protein S (alpha)	-3.428	0.000393
PRR11	proline rich 11	3.425	1.53e-05
PRR19	proline rich 19	-1.811	0.0157
PRR22	proline rich 22	-1.711	0.0364
PRR5	proline rich 5	-1.859	0.0031
PRR5L	proline rich 5 like	-1.598	0.0227
PRSS36	protease, serine 36	-1.883	0.035
PSAT1	phosphoserine aminotransferase 1	1.782	1.19e-05
PTGDS	prostaglandin D2 synthase	-2.294	0.0332
PTGS1	prostaglandin-endoperoxide synthase 1	-2.384	0.00165
PTGS2	prostaglandin-endoperoxide synthase 2	-2.097	0.000823
PTOV1	prostate tumor overexpressed 1	-1.876	9.48e-05
PTPA	protein phosphatase 2 phosphatase activator	-2.43	0.000387
PTPN14	protein tyrosine phosphatase, non-receptor type 14	-2.425	0.00253
PTPN6	protein tyrosine phosphatase, non-receptor type 6	-1.531	2e-05
PTPRB	protein tyrosine phosphatase, receptor type B	-2.067	0.00141
PTPRF	protein tyrosine phosphatase, receptor type F	1.502	0.00339
PTPRG	protein tyrosine phosphatase, receptor type G	-2.539	0.00543
PTPRN	protein tyrosine phosphatase, receptor type N	-1.977	0.00178
PTTG1	pituitary tumor-transforming 1	3.057	4.85e-06
PTX3	pentraxin 3	2.385	0.0336
PWWP2B	PWWP domain containing 2B	-1.685	0.0193
PYCARD	PYD and CARD domain containing	-1.496	0.0301
PYCR1	pyrroline-5-carboxylate reductase 1	-1.771	0.0228
PYGM	glycogen phosphorylase, muscle associated	-1.881	0.0161
PYGO1	pygopus family PHD finger 1	2.685	8.83e-06
QPRT	quinolinate phosphoribosyltransferase	-2.257	0.00969
QRICH2	glutamine rich 2	-1.655	0.0439
R3HDM4	R3H domain containing 4	-3.36	0.000323
RAB11FIP5	RAB11 family interacting protein 5	-1.562	0.0122
RAB13	RAB13, member RAS oncogene family	-2.39	0.00851
RAB19	RAB19, member RAS oncogene family	1.813	4.3e-05
RAB25	RAB25, member RAS oncogene family	-1.77	0.049
RAB39B	RAB39B, member RAS oncogene family	2.376	4.04e-06
RAB3IL1	RAB3A interacting protein like 1	-3.55	0.0014
RABAC1	Rab acceptor 1	-1.636	2.36e-05
RACGAP1	Rac GTPase activating protein 1	1.922	3.36e-05
RAD18	RAD18, E3 ubiquitin protein ligase	1.507	0.00306
RAD23A	RAD23 homolog A, nucleotide excision repair protein	-2.176	0.0021
RAD51	RAD51 recombinase	1.906	3.69e-05
RALGPS2	Ral GEF with PH domain and SH3 binding motif 2	1.586	0.000958
RAMP3	receptor activity modifying protein 3	-2.742	0.00113
RANBP10	RAN binding protein 10	-3.465	0.000819
RAPH1	Ras association (RalGDS/AF-6) and pleckstrin homology domains 1	-1.556	0.0435
RARRES2	retinoic acid receptor responder 2	-2.423	0.0403
RASGRP1	RAS guanyl releasing protein 1	1.796	0.000144
RASGRP3	RAS guanyl releasing protein 3	1.869	0.00778
RASGRP4	RAS guanyl releasing protein 4	-1.517	0.0111
RBM20	RNA binding motif protein 20	2.125	0.0053
RBM38	RNA binding motif protein 38	-1.6	0.0322
RBP2	retinol binding protein 2	-4.115	0.000548
RBP4	retinol binding protein 4	-2.381	0.0378
RBPMS	RNA binding protein with multiple splicing	-1.987	0.000444
RCBTB1	RCC1 and BTB domain containing protein 1	-4.893	3.79e-05
RCL1	RNA terminal phosphate cyclase like 1	-1.494	0.0091
RDM1	RAD52 motif containing 1	3.067	5.06e-07
REEP1	receptor accessory protein 1	-2.948	0.00869
REEP2	receptor accessory protein 2	-2.024	0.00928
RELB	RELB proto-oncogene, NF-kB subunit	-1.826	3.21e-06
RELT	RELT, TNF receptor	-2.234	2.65e-07
REPIN1	replication initiator 1	-1.712	0.0016
REPS2	RALBP1 associated Eps domain containing 2	-2.02	0.0363
RETN	resistin	-2.568	8.15e-07
RFC4	replication factor C subunit 4	1.602	0.000404
RFK	riboflavin kinase	1.729	4.83e-08
RFWD3	ring finger and WD repeat domain 3	1.543	0.000524
RFX2	regulatory factor X2	-1.718	0.01
RGL1	ral guanine nucleotide dissociation stimulator like 1	-4.041	1.85e-05
RHAG	Rh-associated glycoprotein	-4.876	9.86e-05
RHBDF1	rhomboid 5 homolog 1	-3.44	3.78e-05
RHBG	Rh family B glycoprotein (gene/pseudogene)	-2.615	0.0113
RHCG	Rh family C glycoprotein	-3.188	0.00521
RHNO1	RAD9-HUS1-RAD1 interacting nuclear orphan 1	1.503	3.57e-05
RHOB	ras homolog family member B	-2.077	4.3e-05
RHOBTB1	Rho related BTB domain containing 1	2.257	0.00016
RHOG	ras homolog family member G	-1.56	9.43e-05
RHOU	ras homolog family member U	1.75	0.00605
RIBC1	RIB43A domain with coiled-coils 1	-1.708	0.032
RIMKLB	ribosomal modification protein rimK like family member B	-2.696	0.0159
RIN1	Ras and Rab interactor 1	-1.586	0.0104
RIOK3	RIO kinase 3	-2.003	0.0027
RIPOR3	RIPOR family member 3	-3.358	3.32e-05
RMDN3	regulator of microtubule dynamics 3	-1.698	0.00773
RNASET2	ribonuclease T2	-1.58	0.00103
RNF10	ring finger protein 10	-2.705	0.00191
RNF11	ring finger protein 11	-1.659	0.0314
RNF208	ring finger protein 208	-1.737	0.0109
ROGDI	rogdi homolog	-1.917	0.00161
RORA	RAR related orphan receptor A	3.773	4.04e-12
RORC	RAR related orphan receptor C	8.303	6.33e-11
RPIA	ribose 5-phosphate isomerase A	-1.517	0.000376
RPS6KA6	ribosomal protein S6 kinase A6	1.519	0.00847
RRAS	related RAS viral (r-ras) oncogene homolog	-2.243	3.42e-07
RRM1	ribonucleotide reductase catalytic subunit M1	1.598	5.41e-06
RRM2	ribonucleotide reductase regulatory subunit M2	3.534	2.85e-06
RTKN2	rhotekin 2	2.052	0.00286
RTL8C	retrotransposon Gag like 8C	-1.542	0.000321
RTN2	reticulon 2	-1.992	0.000583
RXFP4	relaxin/insulin like family peptide receptor 4	-2.218	0.00241
RXRA	retinoid X receptor alpha	-1.717	0.000173
S100A1	S100 calcium binding protein A1	-2.281	0.00518
S100A2	S100 calcium binding protein A2	-2.531	0.0053
S100A4	S100 calcium binding protein A4	-1.826	0.000447
S100A5	S100 calcium binding protein A5	-2.091	0.00731
S1PR2	sphingosine-1-phosphate receptor 2	-1.551	0.00789
S1PR5	sphingosine-1-phosphate receptor 5	2.465	0.0255
SAAL1	serum amyloid A like 1	1.55	0.000461
SAMD3	sterile alpha motif domain containing 3	2.404	0.00546
SAMHD1	SAM and HD domain containing deoxynucleoside triphosphate triphosphohydrolase 1	1.687	9.43e-05
SAXO1	stabilizer of axonemal microtubules 1	3.185	0.00019
SCAMP5	secretory carrier membrane protein 5	-1.772	0.00048
SCARF1	scavenger receptor class F member 1	-1.637	0.0225
SCN4B	sodium voltage-gated channel beta subunit 4	-2.079	0.0193
SDC3	syndecan 3	-2.806	3.78e-05
SDC4	syndecan 4	-2.836	2.12e-05
SDR9C7	short chain dehydrogenase/reductase family 9C member 7	-3.376	0.00317
SEC14L5	SEC14 like lipid binding 5	-1.819	0.0455
SEL1L3	SEL1L family member 3	2.111	0.0233
SELENOK	selenoprotein K	-1.753	0.0145
SEMA4C	semaphorin 4C	-1.716	0.00715
SEMA6B	semaphorin 6B	-4.922	9.25e-05
2008-09-01	septin 8	-1.775	0.0165
SERPINA3	serpin family A member 3	-2.987	0.00736
SERPINE1	serpin family E member 1	-1.954	0.000293
SESN2	sestrin 2	-1.556	0.0224
SESN3	sestrin 3	1.56	0.0361
SESTD1	SEC14 and spectrin domain containing 1	-1.765	0.0169
SETDB2	SET domain bifurcated 2	1.612	0.000106
SFMBT2	Scm-like with four mbt domains 2	1.699	0.00529
SFN	stratifin	-2.818	0.000993
SFRP5	secreted frizzled related protein 5	-4.703	0.000157
SGK1	serum/glucocorticoid regulated kinase 1	-1.734	0.0069
SH2B2	SH2B adaptor protein 2	-2.047	6.58e-07
SH2D1A	SH2 domain containing 1A	2.313	8.15e-07
SH3BGRL2	SH3 domain binding glutamate rich protein like 2	-2.416	0.0304
SH3BP2	SH3 domain binding protein 2	-1.568	0.00776
SH3BP4	SH3 domain binding protein 4	-1.748	0.00563
SH3BP5	SH3 domain binding protein 5	-1.541	0.00396
SH3GLB2	SH3 domain containing GRB2 like, endophilin B2	-1.797	0.0144
SHCBP1	SHC binding and spindle associated 1	2.189	0.000225
SIGLEC1	sialic acid binding Ig like lectin 1	-2.716	0.0105
SIRPA	signal regulatory protein alpha	-1.694	0.000255
SKA1	spindle and kinetochore associated complex subunit 1	2.903	3.12e-06
SKA2	spindle and kinetochore associated complex subunit 2	1.686	0.000127
SKA3	spindle and kinetochore associated complex subunit 3	1.528	0.00209
SKAP1	src kinase associated phosphoprotein 1	1.66	0.00143
SKP1	S-phase kinase associated protein 1	-2.161	0.0127
SLAMF1	signaling lymphocytic activation molecule family member 1	1.614	0.0045
SLAMF9	SLAM family member 9	-2.564	0.00972
SLC10A6	solute carrier family 10 member 6	-1.946	0.0447
SLC12A7	solute carrier family 12 member 7	-1.894	0.00209
SLC13A4	solute carrier family 13 member 4	-3.059	7.04e-05
SLC14A1	solute carrier family 14 member 1 (Kidd blood group)	-2.179	0.0298
SLC15A3	solute carrier family 15 member 3	-1.545	0.00749
SLC16A11	solute carrier family 16 member 11	-1.646	0.0309
SLC16A3	solute carrier family 16 member 3	-1.494	0.0205
SLC16A5	solute carrier family 16 member 5	-1.521	0.0109
SLC18A3	solute carrier family 18 member A3	-2.757	0.0157
SLC22A23	solute carrier family 22 member 23	-2.426	0.000629
SLC24A3	solute carrier family 24 member 3	-2.075	0.0131
SLC25A19	solute carrier family 25 member 19	-1.883	7.22e-06
SLC25A21	solute carrier family 25 member 21	-2.691	0.0168
SLC25A39	solute carrier family 25 member 39	-3.208	0.00188
SLC26A8	solute carrier family 26 member 8	1.96	0.047
SLC2A6	solute carrier family 2 member 6	-2.506	2.97e-08
SLC31A2	solute carrier family 31 member 2	-1.506	0.00599
SLC35D1	solute carrier family 35 member D1	1.493	0.0105
SLC37A2	solute carrier family 37 member 2	-1.57	0.00162
SLC37A3	solute carrier family 37 member 3	1.591	2.39e-05
SLC38A4	solute carrier family 38 member 4	2.677	0.0185
SLC38A5	solute carrier family 38 member 5	-2.002	0.018
SLC39A10	solute carrier family 39 member 10	1.532	0.00234
SLC39A13	solute carrier family 39 member 13	-1.607	1.38e-06
SLC39A14	solute carrier family 39 member 14	1.577	1.71e-05
SLC39A2	solute carrier family 39 member 2	-2.073	0.00155
SLC41A2	solute carrier family 41 member 2	1.773	0.00195
SLC45A3	solute carrier family 45 member 3	-2.144	0.00372
SLC46A2	solute carrier family 46 member 2	-1.872	0.000949
SLC4A1	solute carrier family 4 member 1 (Diego blood group)	-4.334	0.000335
SLC4A10	solute carrier family 4 member 10	3.164	9.12e-06
SLC4A7	solute carrier family 4 member 7	1.518	0.000192
SLC4A8	solute carrier family 4 member 8	2.31	0.0136
SLC52A3	solute carrier family 52 member 3	-3.335	0.00392
SLC6A4	solute carrier family 6 member 4	-2.562	0.000731
SLC6A8	solute carrier family 6 member 8	-1.562	0.00103
SLC7A5	solute carrier family 7 member 5	-1.796	0.0432
SLC7A6	solute carrier family 7 member 6	1.716	2.56e-05
SLC7A7	solute carrier family 7 member 7	-1.523	0.00135
SLC7A8	solute carrier family 7 member 8	-5.183	1.44e-07
SLFN11	schlafen family member 11	2.072	0.00867
SLFN14	schlafen family member 14	-3.175	0.00148
SMARCA1	SWI/SNF related, matrix associated, actin dependent regulator of chromatin, subfamily a, member 1	-1.808	0.0159
SMC2	structural maintenance of chromosomes 2	2.134	4.13e-06
SMC4	structural maintenance of chromosomes 4	1.719	0.000274
SMCHD1	structural maintenance of chromosomes flexible hinge domain containing 1	1.759	3.93e-07
SMCO3	single-pass membrane protein with coiled-coil domains 3	-2.494	0.0347
SMOX	spermine oxidase	-2.538	0.0031
SMTN	smoothelin	-1.495	0.0224
SNAI1	snail family transcriptional repressor 1	-2.268	0.00159
SNAI3	snail family transcriptional repressor 3	1.581	0.0408
SNTA1	syntrophin alpha 1	-1.973	0.00533
SNTB1	syntrophin beta 1	1.607	0.0179
SNX15	sorting nexin 15	-1.504	0.0127
SNX30	sorting nexin family member 30	-1.575	0.0244
SOCS2	suppressor of cytokine signaling 2	-1.904	0.00148
SOD3	superoxide dismutase 3	-2.846	0.00803
SORBS1	sorbin and SH3 domain containing 1	-2.246	0.0157
SORBS3	sorbin and SH3 domain containing 3	-2.271	0.00194
SOX15	SRY-box 15	-1.584	0.00137
SPAG1	sperm associated antigen 1	-1.569	0.0332
SPAG5	sperm associated antigen 5	2.665	5.48e-05
SPARC	secreted protein acidic and cysteine rich	-2.447	0.0361
SPATA13	spermatogenesis associated 13	1.637	0.000244
SPC24	SPC24, NDC80 kinetochore complex component	2.103	0.00241
SPC25	SPC25, NDC80 kinetochore complex component	2.065	0.000178
SPDL1	spindle apparatus coiled-coil protein 1	3.733	1.51e-09
SPHK1	sphingosine kinase 1	-1.646	0.00152
SPI1	Spi-1 proto-oncogene	-1.611	0.000452
SPIC	Spi-C transcription factor	-2.47	0.0201
SPP1	secreted phosphoprotein 1	-2.313	0.0433
SPRY2	sprouty RTK signaling antagonist 2	1.513	0.0131
SPRY4	sprouty RTK signaling antagonist 4	3.561	0.00035
SPTA1	spectrin alpha, erythrocytic 1	-5.372	3.36e-05
SPTB	spectrin beta, erythrocytic	-4.718	2.46e-05
SPTBN4	spectrin beta, non-erythrocytic 4	-1.792	0.0343
SPX	spexin hormone	-1.609	0.00226
SRC	SRC proto-oncogene, non-receptor tyrosine kinase	-1.735	0.00635
SREBF2	sterol regulatory element binding transcription factor 2	-1.519	4.2e-05
SRGAP1	SLIT-ROBO Rho GTPase activating protein 1	-1.978	0.0153
SRGAP2	SLIT-ROBO Rho GTPase activating protein 2	-1.503	0.0136
SRPK3	SRSF protein kinase 3	-2.076	0.0113
ST6GALNAC6	ST6 N-acetylgalactosaminide alpha-2,6-sialyltransferase 6	-2.182	0.000256
STARD10	StAR related lipid transfer domain containing 10	-3.28	0.00277
STARD6	StAR related lipid transfer domain containing 6	1.762	0.00493
STARD8	StAR related lipid transfer domain containing 8	-1.844	0.00492
STAT4	signal transducer and activator of transcription 4	1.775	3.44e-06
STEAP2	STEAP2 metalloreductase	1.577	0.0113
STEAP3	STEAP3 metalloreductase	-2.567	6e-05
STIL	SCL/TAL1 interrupting locus	2.251	1.44e-07
STOM	stomatin	-1.604	0.009
STOML3	stomatin like 3	-2.072	0.0304
STRADB	STE20-related kinase adaptor beta	-3.012	0.00544
STX2	syntaxin 2	-1.844	0.000479
SULF2	sulfatase 2	-2.127	0.00103
SULT1B1	sulfotransferase family 1B member 1	2.457	0.0339
SULT4A1	sulfotransferase family 4A member 1	-3.017	0.00395
SUV39H2	suppressor of variegation 3-9 homolog 2	1.673	5.58e-05
SUZ12	SUZ12 polycomb repressive complex 2 subunit	1.745	4.68e-06
SYNGR2	synaptogyrin 2	-1.506	0.0004
SYNGR3	synaptogyrin 3	-1.678	0.00205
SYNPO2	synaptopodin 2	-1.851	0.0354
SYT11	synaptotagmin 11	2.301	0.00201
SYTL2	synaptotagmin like 2	1.51	0.0128
TAF4B	TATA-box binding protein associated factor 4b	1.982	2.98e-07
TAL1	TAL bHLH transcription factor 1, erythroid differentiation factor	-2.514	0.000157
TAX1BP3	Tax1 binding protein 3	-1.493	8.93e-05
TBC1D17	TBC1 domain family member 17	-1.756	5.23e-06
TBC1D2	TBC1 domain family member 2	-1.69	0.000248
TBC1D4	TBC1 domain family member 4	1.704	0.000366
TBC1D8	TBC1 domain family member 8	-1.675	0.00469
TBC1D9	TBC1 domain family member 9	-1.593	0.0281
TBCEL	tubulin folding cofactor E like	-2.166	0.0239
TBX21	T-box 21	2.049	0.00151
TCEA2	transcription elongation factor A2	-1.508	0.0239
TCF23	transcription factor 23	-3.372	0.00112
TCIRG1	T-cell immune regulator 1, ATPase H+ transporting V0 subunit a3	-1.654	0.000451
TCN2	transcobalamin 2	-1.898	0.0011
TESPA1	thymocyte expressed, positive selection associated 1	1.517	0.00121
TEX33	testis expressed 33	-2.429	0.0379
TFEB	transcription factor EB	-1.501	0.000202
TG	thyroglobulin	-1.879	0.000618
TGFB1I1	transforming growth factor beta 1 induced transcript 1	-2.128	0.00107
TGFBR3	transforming growth factor beta receptor 3	1.736	0.00266
TGM2	transglutaminase 2	-2.426	0.00671
THBS1	thrombospondin 1	-1.757	0.0486
THBS2	thrombospondin 2	-2.415	0.0329
THEMIS	thymocyte selection associated	1.789	0.000926
TICRR	TOPBP1 interacting checkpoint and replication regulator	2.295	9.97e-05
TIFAB	TIFA inhibitor	-2.442	0.0205
TIGD3	tigger transposable element derived 3	2.231	0.00404
TIGIT	T-cell immunoreceptor with Ig and ITIM domains	4.733	4.83e-08
TIMP1	TIMP metallopeptidase inhibitor 1	-2.051	0.000107
TIMP2	TIMP metallopeptidase inhibitor 2	-2.059	1.57e-07
TJP1	tight junction protein 1	1.822	0.00564
TKT	transketolase	-1.494	0.0028
TLK1	tousled like kinase 1	1.571	9.73e-07
TLR3	toll like receptor 3	1.493	0.00103
TM4SF18	transmembrane 4 L six family member 18	-2.704	0.0176
TM4SF19	transmembrane 4 L six family member 19	-1.878	0.0185
TMBIM1	transmembrane BAX inhibitor motif containing 1	-1.682	0.0035
TMCC2	transmembrane and coiled-coil domain family 2	-5.245	4.18e-05
TMEM106A	transmembrane protein 106A	-1.609	0.00298
TMEM119	transmembrane protein 119	-2.755	0.000511
TMEM140	transmembrane protein 140	-1.583	0.0104
TMEM145	transmembrane protein 145	-2.095	0.000319
TMEM14C	transmembrane protein 14C	-1.705	0.00603
TMEM184A	transmembrane protein 184A	-3.762	0.00125
TMEM231	transmembrane protein 231	-4.366	5.58e-05
TMEM51	transmembrane protein 51	-2.875	8.68e-07
TMEM52	transmembrane protein 52	-2.471	0.00139
TMEM63B	transmembrane protein 63B	-1.526	0.00159
TMEM86A	transmembrane protein 86A	-1.535	0.000751
TMEM86B	transmembrane protein 86B	-3.024	0.00476
TMEM8A	transmembrane protein 8A	-2.716	0.0109
TMEM91	transmembrane protein 91	-2.418	0.0281
TMPO	thymopoietin	1.654	1.87e-06
TNFAIP2	TNF alpha induced protein 2	-1.58	0.0121
TNFAIP3	TNF alpha induced protein 3	-1.619	0.00815
TNFRSF1B	TNF receptor superfamily member 1B	-1.572	0.00484
TNFRSF8	TNF receptor superfamily member 8	-2.501	4.74e-05
TNFRSF9	TNF receptor superfamily member 9	1.774	0.0331
TNFSF12	TNF superfamily member 12	-1.628	0.00401
TNFSF13	TNF superfamily member 13	-1.607	0.0144
TNFSF9	TNF superfamily member 9	-2.19	0.000182
TNIP1	TNFAIP3 interacting protein 1	-1.517	0.00245
TNKS1BP1	tankyrase 1 binding protein 1	-1.558	0.0236
TNNI1	troponin I1, slow skeletal type	-3.306	0.00317
TNNT3	troponin T3, fast skeletal type	-2.116	0.0402
TOGARAM2	TOG array regulator of axonemal microtubules 2	2.403	0.000956
TOP2A	topoisomerase (DNA) II alpha	3.371	4.76e-07
TOPBP1	topoisomerase (DNA) II binding protein 1	1.534	3.15e-06
TOR4A	torsin family 4 member A	-1.968	0.00879
TP53INP2	tumor protein p53 inducible nuclear protein 2	-1.8	0.0259
TP73	tumor protein p73	1.796	0.00216
TPPP3	tubulin polymerization promoting protein family member 3	-2.024	0.00259
TPRA1	transmembrane protein adipocyte associated 1	-1.512	0.000763
TPX2	TPX2, microtubule nucleation factor	2.698	1.55e-07
TRAF5	TNF receptor associated factor 5	1.509	0.00076
TRAT1	T-cell receptor associated transmembrane adaptor 1	1.638	0.000233
TREML1	triggering receptor expressed on myeloid cells like 1	-2.43	0.00705
TREX1	three prime repair exonuclease 1	-1.505	0.045
TRIB2	tribbles pseudokinase 2	2.155	1.75e-05
TRIM10	tripartite motif containing 10	-4.399	0.000253
TRIM46	tripartite motif containing 46	-1.988	0.0488
TRIM47	tripartite motif containing 47	-2.728	1.73e-05
TRIM58	tripartite motif containing 58	-3.288	0.0024
TRIM65	tripartite motif containing 65	-1.617	0.000425
TRIP10	thyroid hormone receptor interactor 10	-2.157	0.000988
TRIP13	thyroid hormone receptor interactor 13	2.463	4.1e-09
TRIP6	thyroid hormone receptor interactor 6	-3.73	0.00139
TRPM2	transient receptor potential cation channel subfamily M member 2	2.913	1.29e-07
TSPAN17	tetraspanin 17	-1.836	0.00836
TSPAN18	tetraspanin 18	-2.848	0.0137
TSPAN33	tetraspanin 33	-2.11	0.000298
TSPAN7	tetraspanin 7	-2.62	0.00067
TSPO	translocator protein	-1.562	0.0128
TSSK3	testis specific serine kinase 3	-1.736	0.0191
TTC21B	tetratricopeptide repeat domain 21B	1.565	0.00038
TTLL1	tubulin tyrosine ligase like 1	-1.723	0.0314
TTYH2	tweety family member 2	-2.132	0.00364
TUBA4A	tubulin alpha 4a	-1.977	0.0018
TUBB1	tubulin beta 1 class VI	-1.833	0.0311
TUBB6	tubulin beta 6 class V	-2.476	6.65e-06
TXK	TXK tyrosine kinase	2.049	2.98e-07
U2af1l4	U2 small nuclear RNA auxiliary factor 1-like 4	-1.496	8.77e-06
UAP1L1	UDP-N-acetylglucosamine pyrophosphorylase 1 like 1	-1.492	0.0374
UBAC1	UBA domain containing 1	-1.748	0.00895
UBALD1	UBA like domain containing 1	-2.721	0.00327
Ubb	ubiquitin B	-1.614	0.0137
UBD	ubiquitin D	1.601	0.00792
UBE2B	ubiquitin conjugating enzyme E2 B	-3.144	4.2e-05
UBE2C	ubiquitin conjugating enzyme E2 C	1.916	0.0185
UBE2O	ubiquitin conjugating enzyme E2 O	-3.919	0.000153
UBTD1	ubiquitin domain containing 1	-1.58	0.0021
UBXN6	UBX domain protein 6	-1.629	4.55e-05
UCP2	uncoupling protein 2	-2.676	0.000119
UHRF1	ubiquitin like with PHD and ring finger domains 1	1.794	0.00207
ULK1	unc-51 like autophagy activating kinase 1	-1.511	0.0179
UNC93A	unc-93 homolog A (C. elegans)	-2.044	0.0255
UPB1	beta-ureidopropionase 1	-2.232	0.00102
UROD	uroporphyrinogen decarboxylase	-2.933	0.000875
UROS	uroporphyrinogen III synthase	-3.262	0.000236
USHBP1	USH1 protein network component harmonin binding protein 1	-1.747	0.0139
USP13	ubiquitin specific peptidase 13 (isopeptidase T-3)	1.499	0.0162
USP15	ubiquitin specific peptidase 15	-1.559	0.0435
USP50	ubiquitin specific peptidase 50	-1.756	0.0326
VASH1	vasohibin 1	-2.331	0.000345
VCAM1	vascular cell adhesion molecule 1	-2.279	0.0255
VCL	vinculin	-1.555	0.0206
VDAC3	voltage dependent anion channel 3	-2.019	0.0141
VKORC1	vitamin K epoxide reductase complex subunit 1	-1.556	0.000527
VNN1	vanin 1	-1.768	0.0162
VPS28	VPS28, ESCRT-I subunit	-1.684	0.00473
VRK1	vaccinia related kinase 1	1.608	1.41e-05
VSIG10	V-set and immunoglobulin domain containing 10	1.596	0.0465
VWA2	von Willebrand factor A domain containing 2	2.216	0.0153
VWF	von Willebrand factor	-4.617	1.28e-05
WBP2	WW domain binding protein 2	-1.707	0.000146
WDHD1	WD repeat and HMG-box DNA binding protein 1	1.723	4.57e-05
WDR54	WD repeat domain 54	-1.627	0.0388
WDR76	WD repeat domain 76	1.495	4.2e-05
Wfdc3	WAP four-disulfide core domain 3	-2.496	0.00801
WIPI2	WD repeat domain, phosphoinositide interacting 2	-1.589	0.000785
WNK4	WNK lysine deficient protein kinase 4	1.538	0.0385
WNT4	Wnt family member 4	2.386	0.0432
XIRP1	xin actin binding repeat containing 1	-4.152	0.000141
XPNPEP2	X-prolyl aminopeptidase 2	-1.584	0.0269
XPO7	exportin 7	-3.829	0.000125
YOD1	YOD1 deubiquitinase	-2.744	0.0024
YPEL3	yippee like 3	-2.864	0.000317
ZBTB16	zinc finger and BTB domain containing 16	1.756	0.0444
ZBTB32	zinc finger and BTB domain containing 32	1.889	0.00398
ZBTB47	zinc finger and BTB domain containing 47	-1.861	0.00321
ZC3H6	zinc finger CCCH-type containing 6	1.665	0.00287
ZCCHC14	zinc finger CCHC-type containing 14	-1.828	0.0299
ZCCHC24	zinc finger CCHC-type containing 24	-1.548	0.00929
ZFHX3	zinc finger homeobox 3	-1.806	0.00521
ZFPM1	zinc finger protein, FOG family member 1	-3.896	0.000119
ZMYND15	zinc finger MYND-type containing 15	-2.609	1.85e-05
ZNF219	zinc finger protein 219	-1.672	0.0246
ZNF280B	zinc finger protein 280B	-2.157	0.0195
ZNF280C	zinc finger protein 280C	1.578	6.55e-05
ZNF365	zinc finger protein 365	2.129	0.000126
ZNF385A	zinc finger protein 385A	-2.013	1.58e-05
ZNF385C	zinc finger protein 385C	-1.953	0.000822
ZNF580	zinc finger protein 580	-2.123	0.0487
ZNF771	zinc finger protein 771	-1.541	0.00186
ZNF821	zinc finger protein 821	-2.556	0.00196
ZNF831	zinc finger protein 831	1.549	0.0298
ZP3	zona pellucida glycoprotein 3	-1.694	0.0229
ZYX	zyxin	-1.773	0.000105
