# Supplementary material for: Blood immune transcriptome analysis of artificially fed dairy calves and naturally suckled beef calves from birth to 7 days of age
Source: Sci Rep. 2018 Oct 18;8:15461. doi: 10.1038/s41598-018-33627-0 (PMC6194081; doi:10.1038/s41598-018-33627-0)
Supplement: Supplementary file 4 — Dataset 4 [file 41598_2018_33627_MOESM4_ESM.xlsx]

## Sheet: Sheet1
Symbol	Entrez Gene Name	Fold Change1	p-value
AACS	acetoacetyl-CoA synthetase	1.686	0.000208
AATK	apoptosis associated tyrosine kinase	-2.775	0.000826
ABCA1	ATP binding cassette subfamily A member 1	-4.887	1.44e-08
ABCA10	ATP binding cassette subfamily A member 10	1.883	0.0426
ABCA6	ATP binding cassette subfamily A member 6	3.056	5.77e-06
ABCB1	ATP binding cassette subfamily B member 1	-1.762	0.00946
ABCB11	ATP binding cassette subfamily B member 11	-2.692	0.0206
ABCC9	ATP binding cassette subfamily C member 9	2.717	0.00578
ABCG1	ATP binding cassette subfamily G member 1	-2.12	0.000582
ABHD11	abhydrolase domain containing 11	1.69	0.00956
ABI3	ABI family member 3	1.876	0.000366
ABI3BP	ABI family member 3 binding protein	2.112	0.0101
ABL2	ABL proto-oncogene 2, non-receptor tyrosine kinase	-1.67	0.015
ABTB1	ankyrin repeat and BTB domain containing 1	-1.885	0.013
ABTB2	ankyrin repeat and BTB domain containing 2	-1.523	0.0475
ACAT2	acetyl-CoA acetyltransferase 2	1.787	7.2e-07
ACE	angiotensin I converting enzyme	2.649	0.0109
ACE2	angiotensin I converting enzyme 2	-1.92	0.0251
ACP2	acid phosphatase 2, lysosomal	1.7	0.00293
ACSF2	acyl-CoA synthetase family member 2	1.542	0.00134
ACSL3	acyl-CoA synthetase long-chain family member 3	1.926	4.74e-07
ACSL5	acyl-CoA synthetase long-chain family member 5	1.719	0.000589
ACSL6	acyl-CoA synthetase long-chain family member 6	-1.887	0.00134
ACTG1	actin gamma 1	1.596	7.41e-05
ACTL8	actin like 8	2.425	0.00272
ACVR1B	activin A receptor type 1B	-2.143	0.00053
ACVRL1	activin A receptor like type 1	2.255	9.18e-05
ADA	adenosine deaminase	2.763	4.27e-07
ADAM12	ADAM metallopeptidase domain 12	3.655	7.31e-05
ADAM19	ADAM metallopeptidase domain 19	-1.788	0.00316
ADAM8	ADAM metallopeptidase domain 8	-1.785	0.0155
ADAMTS1	ADAM metallopeptidase with thrombospondin type 1 motif 1	4.089	0.000565
ADAMTS14	ADAM metallopeptidase with thrombospondin type 1 motif 14	-1.683	0.0393
ADAMTS15	ADAM metallopeptidase with thrombospondin type 1 motif 15	2.183	0.0416
ADAMTS2	ADAM metallopeptidase with thrombospondin type 1 motif 2	-1.959	0.0015
ADAMTS3	ADAM metallopeptidase with thrombospondin type 1 motif 3	-2.445	0.019
ADAMTS4	ADAM metallopeptidase with thrombospondin type 1 motif 4	4.94	5.46e-05
ADAMTS5	ADAM metallopeptidase with thrombospondin type 1 motif 5	2.707	0.00254
ADAMTSL4	ADAMTS like 4	-2.399	2.66e-06
ADGRD1	adhesion G protein-coupled receptor D1	3.269	0.00465
ADGRE5	adhesion G protein-coupled receptor E5	-1.511	0.00916
ADGRG3	adhesion G protein-coupled receptor G3	-2.95	0.00118
ADGRV1	adhesion G protein-coupled receptor V1	-2.476	0.00745
ADIRF	adipogenesis regulatory factor	2.76	0.00236
ADORA3	adenosine A3 receptor	3.615	1.17e-08
AEBP1	AE binding protein 1	1.686	0.000647
Aff2	AF4/FMR2 family, member 2	-3.218	1.44e-11
AFF4	AF4/FMR2 family member 4	-1.853	0.0116
AGBL3	ATP/GTP binding protein like 3	-2.822	5.29e-05
AGMAT	agmatinase	4.622	2.06e-08
AGO3	argonaute 3, RISC catalytic component	-1.799	0.000254
AGO4	argonaute 4, RISC catalytic component	-1.55	0.00862
AIF1	allograft inflammatory factor 1	2.856	6.95e-08
AIF1L	allograft inflammatory factor 1 like	3.592	0.00198
AKAP4	A-kinase anchoring protein 4	-3.307	0.00362
AKNAD1	AKNA domain containing 1	2.324	0.0209
AKR1A1	aldo-keto reductase family 1 member A1	1.524	0.000329
ALAS1	5'-aminolevulinate synthase 1	1.629	1.4e-05
ALDH1L2	aldehyde dehydrogenase 1 family member L2	4.091	0.000372
ALOX15	arachidonate 15-lipoxygenase	3.568	0.000605
ALOX5	arachidonate 5-lipoxygenase	-2.98	0.000195
ALPL	alkaline phosphatase, liver/bone/kidney	-5.3	1.12e-05
ALS2CR12	amyotrophic lateral sclerosis 2 chromosome region 12	6.153	4.57e-07
AMIGO2	adhesion molecule with Ig like domain 2	1.825	0.00054
AMOTL2	angiomotin like 2	2.396	0.0403
AMPD3	adenosine monophosphate deaminase 3	-2.148	0.0034
ANGPTL2	angiopoietin like 2	3.454	0.00149
ANKRD11	ankyrin repeat domain 11	-1.558	0.000391
ANKRD2	ankyrin repeat domain 2	-1.802	0.0229
ANKRD22	ankyrin repeat domain 22	-2.533	0.000159
ANKRD33	ankyrin repeat domain 33	4.186	1.14e-08
ANKRD33B	ankyrin repeat domain 33B	-2.236	0.000625
ANKRD37	ankyrin repeat domain 37	-2.528	0.00151
ANO6	anoctamin 6	-1.602	0.0262
ANPEP	alanyl aminopeptidase, membrane	1.932	0.0067
ANXA3	annexin A3	1.969	0.000522
ANXA6	annexin A6	1.588	0.000222
ANXA9	annexin A9	-2.303	0.000628
AOAH	acyloxyacyl hydrolase	1.996	0.00144
AOC2	amine oxidase, copper containing 2	-1.565	0.0188
AP3B2	adaptor related protein complex 3 beta 2 subunit	-2.409	0.0418
APAF1	apoptotic peptidase activating factor 1	-1.492	0.0121
APLP1	amyloid beta precursor like protein 1	4.065	1.02e-05
APOBEC2	apolipoprotein B mRNA editing enzyme catalytic subunit 2	-1.74	0.0457
APOBEC3A	apolipoprotein B mRNA editing enzyme catalytic subunit 3A	2.145	0.05
APOD	apolipoprotein D	3.788	0.000962
APOE	apolipoprotein E	4.865	2.49e-05
APOLD1	apolipoprotein L domain containing 1	-2.351	0.0151
APOO	apolipoprotein O	1.605	0.00433
ARAP2	ArfGAP with RhoGAP domain, ankyrin repeat and PH domain 2	-1.617	0.00169
AREG	amphiregulin	-1.883	0.0257
ARG2	arginase 2	-1.562	0.0464
ARHGAP11A	Rho GTPase activating protein 11A	2.339	0.006
ARHGAP23	Rho GTPase activating protein 23	1.815	0.000888
ARHGAP26	Rho GTPase activating protein 26	-1.57	0.034
ARHGAP29	Rho GTPase activating protein 29	-2.118	0.00867
ARHGAP42	Rho GTPase activating protein 42	3.284	0.00403
ARHGEF10	Rho guanine nucleotide exchange factor 10	2.265	9.34e-05
ARHGEF17	Rho guanine nucleotide exchange factor 17	2.34	0.0255
ARHGEF25	Rho guanine nucleotide exchange factor 25	2.565	0.0254
ARID3A	AT-rich interaction domain 3A	-1.544	0.0169
ARID3C	AT-rich interaction domain 3C	2.196	0.0385
ARID5B	AT-rich interaction domain 5B	-1.785	0.00986
ARL4A	ADP ribosylation factor like GTPase 4A	-1.977	1.57e-07
ARMC12	armadillo repeat containing 12	-6.385	2.06e-19
ARMC9	armadillo repeat containing 9	2.088	5.79e-06
ARMCX1	armadillo repeat containing, X-linked 1	2.325	0.0481
ARRDC4	arrestin domain containing 4	-1.923	0.00563
ASAP3	ArfGAP with SH3 domain, ankyrin repeat and PH domain 3	3.652	6.78e-08
ASB2	ankyrin repeat and SOCS box containing 2	4.883	6.35e-06
ASCL4	achaete-scute family bHLH transcription factor 4	1.958	0.0252
ASGR2	asialoglycoprotein receptor 2	4.717	9.43e-07
ASNS	asparagine synthetase (glutamine-hydrolyzing)	1.491	0.0092
ASPA	aspartoacylase	2.82	0.0134
ASPM	abnormal spindle microtubule assembly	2.362	0.00183
ASXL2	additional sex combs like 2, transcriptional regulator	-1.52	0.0279
ATAD2B	ATPase family, AAA domain containing 2B	-1.5	0.00958
ATAD5	ATPase family, AAA domain containing 5	1.745	0.000717
ATF3	activating transcription factor 3	-1.952	0.00101
ATG16L2	autophagy related 16 like 2	-2.691	3.55e-05
ATOX1	antioxidant 1 copper chaperone	1.694	0.000288
ATP13A5	ATPase 13A5	2.984	0.0053
ATP1A1	ATPase Na+/K+ transporting subunit alpha 1	1.503	0.00349
ATP2A1	ATPase sarcoplasmic/endoplasmic reticulum Ca2+ transporting 1	-2.511	0.00299
ATP5G1	ATP synthase, H+ transporting, mitochondrial Fo complex subunit C1 (subunit 9)	1.541	0.000654
ATP6V1C2	ATPase H+ transporting V1 subunit C2	2.229	0.00555
ATP8A1	ATPase phospholipid transporting 8A1	-1.706	0.00118
ATP9A	ATPase phospholipid transporting 9A (putative)	-4.403	1.2e-08
ATXN1	ataxin 1	-1.806	0.0158
ATXN7	ataxin 7	-1.893	0.000871
AURKA	aurora kinase A	1.611	0.0136
AURKB	aurora kinase B	2.438	9.86e-06
AXL	AXL receptor tyrosine kinase	2.09	0.00668
B3GAT2	beta-1,3-glucuronyltransferase 2	-2.387	0.0271
B3GNT3	UDP-GlcNAc:betaGal beta-1,3-N-acetylglucosaminyltransferase 3	2.24	4.72e-10
BACE2	beta-site APP-cleaving enzyme 2	2.209	0.0229
BACH1	BTB domain and CNC homolog 1	-1.679	0.014
BACH2	BTB domain and CNC homolog 2	-1.525	0.0367
BAK1	BCL2 antagonist/killer 1	1.879	7.41e-07
BARD1	BRCA1 associated RING domain 1	1.759	0.0128
BATF2	basic leucine zipper ATF-like transcription factor 2	5.222	5.89e-06
BATF3	basic leucine zipper ATF-like transcription factor 3	-2.06	0.000201
BCHE	butyrylcholinesterase	3.606	0.00175
BCL2A1	BCL2 related protein A1	2.196	1.18e-07
BCL6	B-cell CLL/lymphoma 6	-1.666	0.0258
BDKRB1	bradykinin receptor B1	2.361	0.0494
BEGAIN	brain enriched guanylate kinase associated	1.754	0.0207
BEX5	brain expressed X-linked 5	1.935	0.0316
BFSP2	beaded filament structural protein 2	1.683	0.000542
BGN	biglycan	2.481	0.0218
BICRAL	BRD4 interacting chromatin remodeling complex associated protein like	-1.606	0.000995
BIRC5	baculoviral IAP repeat containing 5	2.61	5.58e-05
BMF	Bcl2 modifying factor	-1.946	8.53e-06
BMP1	bone morphogenetic protein 1	1.751	0.0398
BMPR2	bone morphogenetic protein receptor type 2	-1.611	0.0138
BMX	BMX non-receptor tyrosine kinase	-3.53	0.00022
BNC2	basonuclin 2	-2.516	0.0306
BNIP3	BCL2 interacting protein 3	-1.578	0.000393
BOLA3	bolA family member 3	2.09	0.000323
BPI	bactericidal/permeability-increasing protein	-7.544	5.35e-10
BPIFB4	BPI fold containing family B member 4	3.38	0.000156
BPNT1	3'(2'), 5'-bisphosphate nucleotidase 1	1.618	0.000552
BRAF	B-Raf proto-oncogene, serine/threonine kinase	-2.507	8.39e-10
BRI3BP	BRI3 binding protein	1.708	0.000887
BRIP1	BRCA1 interacting protein C-terminal helicase 1	1.655	0.00878
BRPF3	bromodomain and PHD finger containing 3	-1.939	7.66e-17
BRWD1	bromodomain and WD repeat domain containing 1	-1.567	3.26e-05
BRWD3	bromodomain and WD repeat domain containing 3	-1.627	0.0145
BTBD11	BTB domain containing 11	-2.335	2.66e-06
BTBD3	BTB domain containing 3	-1.664	0.00324
BTBD7	BTB domain containing 7	-1.569	0.00723
BTG1	BTG anti-proliferation factor 1	-2.054	1.85e-09
BUB1B	BUB1 mitotic checkpoint serine/threonine kinase B	3.013	1.2e-05
BYSL	bystin like	2.774	4.74e-17
C11orf42	chromosome 11 open reading frame 42	-2.074	0.000265
C14orf1	chromosome 14 open reading frame 1	1.577	0.000108
C16orf72	chromosome 16 open reading frame 72	-1.503	0.000871
C17orf49	chromosome 17 open reading frame 49	1.519	0.0128
C17orf53	chromosome 17 open reading frame 53	1.515	0.0426
C19orf66	chromosome 19 open reading frame 66	1.493	0.0115
C1orf115	chromosome 1 open reading frame 115	4.189	3.8e-06
C1orf54	chromosome 1 open reading frame 54	2.141	1e-05
C1QA	complement C1q A chain	7.946	2.11e-14
C1QB	complement C1q B chain	10.565	4.24e-19
C1QC	complement C1q C chain	8.498	2.55e-15
C1QTNF1	C1q and TNF related 1	4.912	6.44e-05
C1QTNF5	C1q and TNF related 5	2.236	0.0374
C1S	complement C1s	3.867	0.000971
C2	complement C2	3.387	0.000676
C3	complement C3	2.393	0.000374
C3AR1	complement C3a receptor 1	4.476	2.87e-08
C4orf45	chromosome 4 open reading frame 45	-2.707	0.0196
C5AR1	complement C5a receptor 1	-3.758	4.06e-11
C5AR2	complement component 5a receptor 2	-3.234	1.46e-09
C8orf33	chromosome 8 open reading frame 33	1.494	0.00148
C8orf46	chromosome 8 open reading frame 46	1.854	0.0138
C9	complement C9	-2.204	0.0317
CA12	carbonic anhydrase 12	-2.098	0.0154
CAB39L	calcium binding protein 39 like	-1.512	0.0247
CACNA1F	calcium voltage-gated channel subunit alpha1 F	2.17	0.0178
CACNA2D1	calcium voltage-gated channel auxiliary subunit alpha2delta 1	-4.221	6.27e-06
CACNA2D4	calcium voltage-gated channel auxiliary subunit alpha2delta 4	-3.228	0.000326
CACNB2	calcium voltage-gated channel auxiliary subunit beta 2	-1.602	0.0145
CACNB4	calcium voltage-gated channel auxiliary subunit beta 4	-2.385	0.0013
CACNG1	calcium voltage-gated channel auxiliary subunit gamma 1	-2.86	0.0102
CADPS2	calcium dependent secretion activator 2	2.442	0.00909
CALML4	calmodulin like 4	1.717	0.00135
CALR	calreticulin	1.516	1.44e-05
CAPN3	calpain 3	-2.894	0.00037
CAPN6	calpain 6	2.425	0.0319
CASKIN1	CASK interacting protein 1	1.737	0.0461
CATIP	ciliogenesis associated TTC17 interacting protein	-2.371	0.000108
CAVIN3	caveolae associated protein 3	1.722	0.0214
CBLB	Cbl proto-oncogene B	-1.992	2.65e-05
CBR1	carbonyl reductase 1	1.666	0.0477
CBR3	carbonyl reductase 3	1.713	0.000932
CBX2	chromobox 2	2.029	0.000906
CBX7	chromobox 7	-1.864	1.67e-06
CCDC134	coiled-coil domain containing 134	1.492	0.00238
CCDC136	coiled-coil domain containing 136	-1.932	0.029
CCDC160	coiled-coil domain containing 160	3.237	0.00127
CCDC17	coiled-coil domain containing 17	-1.786	0.00709
CCDC186	coiled-coil domain containing 186	-1.821	0.000595
CCDC34	coiled-coil domain containing 34	1.854	0.00261
CCDC58	coiled-coil domain containing 58	1.525	0.00213
CCDC80	coiled-coil domain containing 80	9.15	9.9e-09
CCHCR1	coiled-coil alpha-helical rod protein 1	1.567	0.014
CCKAR	cholecystokinin A receptor	-2.692	0.000516
CCL19	C-C motif chemokine ligand 19	2.986	0.00702
CCL2	C-C motif chemokine ligand 2	2.978	0.00916
CCL24	C-C motif chemokine ligand 24	-6.295	1.58e-08
CCL3L3	C-C motif chemokine ligand 3 like 3	3.602	1.62e-05
CCL4	C-C motif chemokine ligand 4	2.023	0.0312
CCL5	C-C motif chemokine ligand 5	-2.744	0.013
CCNA1	cyclin A1	2.803	0.0142
CCNA2	cyclin A2	2.212	0.00266
CCNB1	cyclin B1	2.623	0.00032
CCNB2	cyclin B2	2.522	1.46e-05
CCND1	cyclin D1	2.058	0.0376
CCND3	cyclin D3	-2.01	2e-11
CCNE2	cyclin E2	1.788	0.00425
CCNF	cyclin F	2.477	0.00144
CCNJ	cyclin J	-1.688	7.34e-05
CCNL1	cyclin L1	-1.502	0.000574
CCNL2	cyclin L2	-1.65	0.000626
CCR1	C-C motif chemokine receptor 1	-3.52	2.38e-10
CCR6	C-C motif chemokine receptor 6	-2.314	8.95e-06
CD109	CD109 molecule	8.311	2.15e-11
CD14	CD14 molecule	-1.755	0.0201
CD163	CD163 molecule	-2.511	0.00195
CD164	CD164 molecule	-1.593	0.00635
CD200R1	CD200 receptor 1	3.851	3.67e-06
CD226	CD226 molecule	-1.629	0.0226
CD244	CD244 molecule	-2.123	1.89e-05
CD248	CD248 molecule	7.146	8.45e-10
CD274	CD274 molecule	2.161	0.0351
CD276	CD276 molecule	1.92	0.0312
CD300E	CD300e molecule	2.77	0.00257
CD34	CD34 molecule	2.322	0.0267
CD3EAP	CD3e molecule associated protein	1.805	0.000171
CD40	CD40 molecule	1.841	0.00117
CD44	CD44 molecule (Indian blood group)	-1.654	5.98e-05
CD55	CD55 molecule (Cromer blood group)	-1.579	0.0102
CD68	CD68 molecule	1.723	0.00362
CD69	CD69 molecule	-2.479	6.41e-06
CD80	CD80 molecule	-1.828	0.00292
CD86	CD86 molecule	1.679	0.0148
CDA	cytidine deaminase	-1.709	0.0341
CDC20	cell division cycle 20	2.98	3.31e-05
CDC25A	cell division cycle 25A	3.11	1.02e-05
CDC25C	cell division cycle 25C	1.773	0.0262
CDC42BPB	CDC42 binding protein kinase beta	1.878	0.00385
CDC42EP2	CDC42 effector protein 2	1.722	0.0303
CDC42EP3	CDC42 effector protein 3	-1.774	0.000868
CDCA3	cell division cycle associated 3	3.34	1.63e-06
CDCA7	cell division cycle associated 7	1.702	0.000437
CDCA8	cell division cycle associated 8	3.087	1.04e-05
CDH1	cadherin 1	2.041	0.0095
CDH11	cadherin 11	2.336	0.031
CDK1	cyclin dependent kinase 1	1.858	0.00862
CDK4	cyclin dependent kinase 4	1.546	9.23e-05
CDKL2	cyclin dependent kinase like 2	-1.805	0.00866
CDKL5	cyclin dependent kinase like 5	-2.452	0.00651
CDKN1A	cyclin dependent kinase inhibitor 1A	-7.7	4.59e-20
CDRT4	CMT1A duplicated region transcript 4	-1.503	0.00963
CDT1	chromatin licensing and DNA replication factor 1	3.613	1.72e-12
CENPE	centromere protein E	2.553	3.78e-05
CENPF	centromere protein F	1.965	0.00874
CENPH	centromere protein H	2.212	3.62e-05
CENPK	centromere protein K	2.687	2.89e-05
CENPM	centromere protein M	1.564	0.0368
CENPO	centromere protein O	1.511	0.000154
CENPV	centromere protein V	1.511	0.0234
CENPW	centromere protein W	2.844	0.000123
CENPX	centromere protein X	1.61	0.000227
CEP350	centrosomal protein 350	-1.662	0.00157
CEP55	centrosomal protein 55	2.498	0.00129
CEP68	centrosomal protein 68	-1.945	4.24e-05
CEP72	centrosomal protein 72	1.647	0.00297
CERCAM	cerebral endothelial cell adhesion molecule	4.282	0.000108
CFAP126	cilia and flagella associated protein 126	2.001	3.91e-05
CFAP45	cilia and flagella associated protein 45	-4.22	5.29e-10
CFB	complement factor B	2.418	0.0247
CFI	complement factor I	5.003	1.53e-07
CHAF1A	chromatin assembly factor 1 subunit A	2.6	6.07e-10
CHAF1B	chromatin assembly factor 1 subunit B	1.526	0.000317
CHEK1	checkpoint kinase 1	2.493	4.08e-12
CHGB	chromogranin B	3.377	0.00279
CHML	CHM like, Rab escort protein 2	-1.988	0.00124
CHPF2	chondroitin polymerizing factor 2	-1.561	0.000829
CHST7	carbohydrate sulfotransferase 7	1.934	0.018
CHTF18	chromosome transmission fidelity factor 18	2.42	7.35e-06
CIITA	class II major histocompatibility complex transactivator	1.626	0.0234
CILP	cartilage intermediate layer protein	3.993	0.000491
CISD1	CDGSH iron sulfur domain 1	1.852	0.000133
CISH	cytokine inducible SH2 containing protein	2.127	2.01e-06
CIT	citron rho-interacting serine/threonine kinase	2.2	0.000163
CITED2	Cbp/p300 interacting transactivator with Glu/Asp rich carboxy-terminal domain 2	-2.774	1.44e-14
CKAP2L	cytoskeleton associated protein 2 like	1.752	0.00445
CKB	creatine kinase B	5.604	3.28e-20
CKMT2	creatine kinase, mitochondrial 2	-4.794	7.92e-05
CKS1B	CDC28 protein kinase regulatory subunit 1B	1.845	0.000199
CKS2	CDC28 protein kinase regulatory subunit 2	1.927	0.000746
CLEC12A	C-type lectin domain family 12 member A	-1.548	0.0196
CLEC12B	C-type lectin domain family 12 member B	-2.458	0.0376
CLEC14A	C-type lectin domain containing 14A	2.822	4.34e-05
CLEC1A	C-type lectin domain family 1 member A	-4.018	1.93e-05
CLEC4A	C-type lectin domain family 4 member A	-2.31	3.39e-05
CLEC4D	C-type lectin domain family 4 member D	-3.206	6.89e-08
CLEC4E	C-type lectin domain family 4 member E	-3.564	1.11e-08
CLEC5A	C-type lectin domain containing 5A	-1.898	0.000665
CLEC7A	C-type lectin domain containing 7A	-1.889	0.0115
CLIC1	chloride intracellular channel 1	1.524	1.39e-05
CLK4	CDC like kinase 4	-1.629	0.000128
CLMN	calmin	2.272	0.0405
CLMP	CXADR like membrane protein	3.037	0.0062
CLSPN	claspin	1.928	0.000726
CMA1	chymase 1	5.885	3.13e-08
CMBL	carboxymethylenebutenolidase homolog	2.588	1.39e-06
CMKLR1	chemerin chemokine-like receptor 1	1.844	0.0475
CMYA5	cardiomyopathy associated 5	-2.319	0.0093
CNN1	calponin 1	2.412	0.0436
CNOT11	CCR4-NOT transcription complex subunit 11	-1.757	0.00153
CNRIP1	cannabinoid receptor interacting protein 1	1.848	0.015
COCH	cochlin	-3.304	5.92e-05
COL12A1	collagen type XII alpha 1 chain	5.963	5.76e-06
COL16A1	collagen type XVI alpha 1 chain	5.62	7.5e-06
COL17A1	collagen type XVII alpha 1 chain	-2.073	0.00608
COL1A1	collagen type I alpha 1 chain	2.685	0.0163
COL1A2	collagen type I alpha 2 chain	2.798	0.0116
COL4A1	collagen type IV alpha 1 chain	2.35	0.0475
COL5A3	collagen type V alpha 3 chain	4.948	1.1e-05
COL6A1	collagen type VI alpha 1 chain	4.154	0.00047
COL6A3	collagen type VI alpha 3 chain	2.698	0.00455
COL6A6	collagen type VI alpha 6 chain	3.42	0.0015
COL8A1	collagen type VIII alpha 1 chain	3.647	0.00121
COLEC12	collectin subfamily member 12	5.394	1.83e-05
COPRS	coordinator of PRMT5 and differentiation stimulator	2.02	1.36e-06
COPZ2	coatomer protein complex subunit zeta 2	6.656	6.72e-08
COQ2	coenzyme Q2, polyprenyltransferase	1.572	0.00455
COQ5	coenzyme Q5, methyltransferase	1.557	4.58e-07
CPA3	carboxypeptidase A3	2.868	0.000707
CPEB1	cytoplasmic polyadenylation element binding protein 1	-2.021	0.0129
CPED1	cadherin like and PC-esterase domain containing 1	2.103	0.0249
CPNE2	copine 2	-3.941	7.75e-06
CPT1C	carnitine palmitoyltransferase 1C	1.543	0.028
CPXM1	carboxypeptidase X, M14 family member 1	5.142	2.89e-05
CR2	complement C3d receptor 2	-1.755	0.0333
CRABP1	cellular retinoic acid binding protein 1	3.665	0.000488
CRABP2	cellular retinoic acid binding protein 2	9.126	8.42e-10
CREBBP	CREB binding protein	-1.729	2.11e-08
CREBRF	CREB3 regulatory factor	-1.953	0.00219
CREG2	cellular repressor of E1A stimulated genes 2	-10.536	6.48e-10
CRIM1	cysteine rich transmembrane BMP regulator 1	-1.623	0.0101
CRIP1	cysteine rich protein 1	1.723	0.00313
CRISP2	cysteine rich secretory protein 2	7.777	8.61e-09
CRISPLD2	cysteine rich secretory protein LCCL domain containing 2	-3.04	2.3e-06
CROT	carnitine O-octanoyltransferase	-1.662	0.0352
CRTAM	cytotoxic and regulatory T-cell molecule	-2.09	0.000565
CRYAB	crystallin alpha B	-2.356	0.0191
CSF1	colony stimulating factor 1	5.795	2.21e-08
CSGALNACT2	chondroitin sulfate N-acetylgalactosaminyltransferase 2	-1.679	0.00316
CSNK1G1	casein kinase 1 gamma 1	-1.504	0.000297
CSRNP2	cysteine and serine rich nuclear protein 2	-1.625	2.64e-09
CSRP2	cysteine and glycine rich protein 2	2.31	0.0102
CSRP3	cysteine and glycine rich protein 3	-4.968	5.9e-05
CSTB	cystatin B	1.493	0.011
CTHRC1	collagen triple helix repeat containing 1	3.717	7.08e-05
CTLA4	cytotoxic T-lymphocyte associated protein 4	-2.175	0.035
CTNNA3	catenin alpha 3	-2.936	0.00281
CTNNAL1	catenin alpha like 1	1.543	0.0451
CTSC	cathepsin C	1.556	0.0151
CTSH	cathepsin H	-1.589	0.0203
CTSV	cathepsin V	2.979	0.00829
CTSZ	cathepsin Z	2.272	2.29e-06
CTTN	cortactin	4.528	2.43e-05
CUBN	cubilin	-1.934	0.00355
CUEDC1	CUE domain containing 1	2.109	0.000172
CX3CR1	C-X3-C motif chemokine receptor 1	3.195	6.01e-05
CXCL10	C-X-C motif chemokine ligand 10	4.49	6.52e-05
CXCL16	C-X-C motif chemokine ligand 16	1.79	0.00167
CXCL2	C-X-C motif chemokine ligand 2	3.292	0.00112
CXCL8	C-X-C motif chemokine ligand 8	-5.334	6.31e-10
CXCR2	C-X-C motif chemokine receptor 2	-3.254	2.04e-06
CXCR3	C-X-C motif chemokine receptor 3	2.007	0.0092
CXCR4	C-X-C motif chemokine receptor 4	-4.058	6.08e-16
CYB561	cytochrome b561	2.871	8.82e-05
CYGB	cytoglobin	2.401	0.0049
CYP2S1	cytochrome P450 family 2 subfamily S member 1	3.134	4.39e-06
CYP4F2	cytochrome P450 family 4 subfamily F member 2	-2.216	0.000865
CYP4F22	cytochrome P450 family 4 subfamily F member 22	2.092	0.0125
CYP51A1	cytochrome P450 family 51 subfamily A member 1	2.415	1.03e-07
CYSLTR1	cysteinyl leukotriene receptor 1	2.454	0.000425
CYSLTR2	cysteinyl leukotriene receptor 2	-1.985	0.00259
DAGLA	diacylglycerol lipase alpha	-2.234	0.00122
DAGLB	diacylglycerol lipase beta	-1.541	0.0262
DBI	diazepam binding inhibitor, acyl-CoA binding protein	1.649	9.35e-05
DBN1	drebrin 1	2.096	3.68e-06
DCBLD1	discoidin, CUB and LCCL domain containing 1	-2.094	0.000235
DCLK2	doublecortin like kinase 2	1.891	0.0463
DCN	decorin	3.669	0.000676
DCTPP1	dCTP pyrophosphatase 1	2.316	1.45e-07
DDC	dopa decarboxylase	4.098	0.000531
DDIT4	DNA damage inducible transcript 4	-2.653	1.63e-05
DDX11	DEAD/H-box helicase 11	1.908	1.67e-06
DDX3X	DEAD-box helicase 3, X-linked	-1.534	0.0103
DEDD2	death effector domain containing 2	-1.884	0.00111
DEF8	differentially expressed in FDCP 8 homolog	-1.557	0.0161
DENND2A	DENN domain containing 2A	2.446	0.0125
DEPDC1B	DEP domain containing 1B	1.83	0.0488
DFNA5	DFNA5, deafness associated tumor suppressor	-1.773	0.0216
DGAT2	diacylglycerol O-acyltransferase 2	-1.976	0.0182
DGKG	diacylglycerol kinase gamma	-2.958	6.45e-07
DHCR24	24-dehydrocholesterol reductase	1.823	6.23e-07
DHCR7	7-dehydrocholesterol reductase	1.734	0.000401
DHFR	dihydrofolate reductase	1.724	0.000106
DHRS12	dehydrogenase/reductase 12	-2.054	0.00151
DHRS3	dehydrogenase/reductase 3	1.539	0.0367
DHX34	DExH-box helicase 34	-3.175	9.32e-15
DHX58	DExH-box helicase 58	2.187	0.0208
DIAPH3	diaphanous related formin 3	1.793	0.021
DKK3	dickkopf WNT signaling pathway inhibitor 3	3.607	0.00104
DLC1	DLC1 Rho GTPase activating protein	-2.551	7.41e-05
DLEC1	deleted in lung and esophageal cancer 1	-2.005	0.000433
DLGAP5	DLG associated protein 5	2.256	0.00459
DLL1	delta like canonical Notch ligand 1	2.086	0.00487
Dmd	dystrophin	-4.453	2.18e-10
DNA2	DNA replication helicase/nuclease 2	2.085	0.00266
DNAAF4	dynein axonemal assembly factor 4	-1.777	0.0253
DNAH17	dynein axonemal heavy chain 17	-1.542	0.0262
DNAJC6	DnaJ heat shock protein family (Hsp40) member C6	-2.171	0.0187
DNAJC9	DnaJ heat shock protein family (Hsp40) member C9	1.544	0.00298
DOC2A	double C2 domain alpha	2.711	0.000841
DOCK5	dedicator of cytokinesis 5	-1.669	0.000105
DOK2	docking protein 2	1.737	1.56e-06
DPP3	dipeptidyl peptidase 3	1.491	0.00011
DPT	dermatopontin	4.512	1.45e-05
DPY19L3	dpy-19 like 3 (C. elegans)	-2.621	1.23e-06
DPYS	dihydropyrimidinase	-2.899	0.00324
DPYSL3	dihydropyrimidinase like 3	1.988	0.0472
DSCC1	DNA replication and sister chromatid cohesion 1	1.662	0.00162
DSN1	DSN1 homolog, MIS12 kinetochore complex component	1.551	0.000278
DTL	denticleless E3 ubiquitin protein ligase homolog	4.819	6.76e-12
DTYMK	deoxythymidylate kinase	2.306	1.93e-05
DUSP1	dual specificity phosphatase 1	-4.906	5.14e-18
DUSP16	dual specificity phosphatase 16	-2.204	7.09e-05
DUSP2	dual specificity phosphatase 2	-1.936	0.000243
DUSP5	dual specificity phosphatase 5	2.318	2.39e-05
DUSP7	dual specificity phosphatase 7	2.369	1.13e-08
DUT	deoxyuridine triphosphatase	2.259	3.04e-06
DYSF	dysferlin	-2.104	0.00347
E2F1	E2F transcription factor 1	2.998	1.24e-10
E2F3	E2F transcription factor 3	-2.702	8.68e-05
E2F7	E2F transcription factor 7	3.229	6.74e-05
E2F8	E2F transcription factor 8	2.345	0.00383
EAF1	ELL associated factor 1	-1.619	0.00149
EARS2	glutamyl-tRNA synthetase 2, mitochondrial	-1.602	0.0185
EBI3	Epstein-Barr virus induced 3	5.522	3.27e-13
ECHDC3	enoyl-CoA hydratase domain containing 3	-1.579	0.0398
ECSCR	endothelial cell surface expressed chemotaxis and apoptosis regulator	1.604	0.0491
ECT2	epithelial cell transforming 2	2.186	2.07e-05
EDEM3	ER degradation enhancing alpha-mannosidase like protein 3	-1.51	0.0335
EDIL3	EGF like repeats and discoidin domains 3	-4.839	7.45e-05
EDN1	endothelin 1	-3.948	0.000372
EDNRB	endothelin receptor type B	3.388	0.00258
EEF1A2	eukaryotic translation elongation factor 1 alpha 2	-2.848	0.0113
EFEMP1	EGF containing fibulin like extracellular matrix protein 1	4.234	0.000284
EFEMP2	EGF containing fibulin like extracellular matrix protein 2	2.345	0.00808
EFHB	EF-hand domain family member B	-2.153	0.00226
EFNB2	ephrin B2	-4.302	2.79e-05
EFS	embryonal Fyn-associated substrate	2.783	0.00161
EGFR	epidermal growth factor receptor	-2.159	0.00597
EGR2	early growth response 2	-2.803	7.27e-07
EGR3	early growth response 3	-2.338	7.21e-05
EHD2	EH domain containing 2	2.202	0.0283
EIF4G3	eukaryotic translation initiation factor 4 gamma 3	-1.747	6.02e-08
ELFN2	extracellular leucine rich repeat and fibronectin type III domain containing 2	1.95	0.0441
ELL	elongation factor for RNA polymerase II	-1.608	0.00236
ELOVL6	ELOVL fatty acid elongase 6	2.254	1.9e-08
EMB	embigin	-4.167	9.32e-11
EMCN	endomucin	2.477	0.0263
ENG	endoglin	1.692	0.00265
ENKUR	enkurin, TRPC channel interacting protein	-4.101	7.7e-08
ENO3	enolase 3	3.118	2e-11
ENOX1	ecto-NOX disulfide-thiol exchanger 1	1.559	0.0473
ENTPD2	ectonucleoside triphosphate diphosphohydrolase 2	1.87	0.0237
EPB41L3	erythrocyte membrane protein band 4.1 like 3	1.529	0.00963
EPDR1	ependymin related 1	2.37	0.00134
EPG5	ectopic P-granules autophagy protein 5 homolog	-1.495	0.0495
EPHA1	EPH receptor A1	-1.695	0.0154
EPHB4	EPH receptor B4	2.705	0.0099
ERBB2	erb-b2 receptor tyrosine kinase 2	-1.776	0.0436
ERCC6L	ERCC excision repair 6 like, spindle assembly checkpoint helicase	2.255	1e-05
EREG	epiregulin	-2.59	0.0213
ERG	ERG, ETS transcription factor	-1.649	0.0397
ERGIC1	endoplasmic reticulum-golgi intermediate compartment 1	-1.59	0.000255
ERMP1	endoplasmic reticulum metallopeptidase 1	-1.795	3.1e-05
ESPL1	extra spindle pole bodies like 1, separase	2.458	9.36e-05
ETS2	ETS proto-oncogene 2, transcription factor	-2.387	0.000212
EVC	EvC ciliary complex subunit 1	2.249	0.0147
EXO1	exonuclease 1	3.431	1.19e-06
EXOC3L2	exocyst complex component 3 like 2	-2.58	0.00328
EYA3	EYA transcriptional coactivator and phosphatase 3	-2.103	4.25e-06
EZH2	enhancer of zeste 2 polycomb repressive complex 2 subunit	1.645	0.000118
F11	coagulation factor XI	2.397	0.0409
FABP4	fatty acid binding protein 4	5.163	1.28e-05
FABP5	fatty acid binding protein 5	3.767	1.11e-06
FADS1	fatty acid desaturase 1	2.564	2.58e-06
FADS2	fatty acid desaturase 2	4.828	2.68e-07
FAH	fumarylacetoacetate hydrolase	-2.066	0.00151
FAM107A	family with sequence similarity 107 member A	-2.764	0.00117
FAM107B	family with sequence similarity 107 member B	-1.641	0.000114
FAM126B	family with sequence similarity 126 member B	-1.637	0.00892
FAM129A	family with sequence similarity 129 member A	-1.831	0.00917
FAM129C	family with sequence similarity 129 member C	1.517	0.0122
FAM160A2	family with sequence similarity 160 member A2	-1.809	7.89e-06
FAM20B	FAM20B, glycosaminoglycan xylosylkinase	-1.575	0.00226
FAM20C	FAM20C, golgi associated secretory pathway kinase	-1.769	0.00459
FAM26F	family with sequence similarity 26 member F	2.677	0.0011
FAM72A	family with sequence similarity 72 member A	2.236	0.00341
FAM8A1	family with sequence similarity 8 member A1	-1.508	0.0163
FAM92B	family with sequence similarity 92 member B	-4.519	2.53e-05
FANCI	Fanconi anemia complementation group I	2.953	1.98e-07
FAP	fibroblast activation protein alpha	3.179	0.00538
FBL	fibrillarin	1.598	0.000283
FBLIM1	filamin binding LIM protein 1	2.458	0.00284
FBLN1	fibulin 1	3.274	0.00445
FBLN2	fibulin 2	5.011	3.54e-06
FBLN5	fibulin 5	3.964	0.000665
FBN2	fibrillin 2	4.18	0.000275
FBP1	fructose-bisphosphatase 1	3.85	2.27e-05
FBXL20	F-box and leucine rich repeat protein 20	-1.507	0.00221
FBXO10	F-box protein 10	-1.637	0.000815
FBXO15	F-box protein 15	-1.885	0.0114
FBXO32	F-box protein 32	-1.535	0.00458
Fbxo38	F-box protein 38	-1.925	8.4e-09
FBXO40	F-box protein 40	-1.519	0.0255
FCAR	Fc fragment of IgA receptor	-2.999	0.000404
FCER1A	Fc fragment of IgE receptor Ia	1.747	0.028
FCGR1A	Fc fragment of IgG receptor Ia	2.843	0.000868
FCGR2B	Fc fragment of IgG receptor IIb	2.315	0.00407
FCN1	ficolin 1	-2.304	2.59e-06
FDFT1	farnesyl-diphosphate farnesyltransferase 1	2.534	1.19e-08
FDPS	farnesyl diphosphate synthase	2.276	5.93e-16
FEN1	flap structure-specific endonuclease 1	1.892	2.29e-05
FERMT2	fermitin family member 2	2.698	0.021
FGD3	FYVE, RhoGEF and PH domain containing 3	-1.789	3.54e-05
FGD4	FYVE, RhoGEF and PH domain containing 4	-2.274	0.000305
FGD6	FYVE, RhoGEF and PH domain containing 6	-1.814	0.0027
FGF18	fibroblast growth factor 18	3.786	0.00104
FGF7	fibroblast growth factor 7	3.223	0.00289
FGF9	fibroblast growth factor 9	3.376	0.000983
FGFR1	fibroblast growth factor receptor 1	3.022	0.00222
FGFR2	fibroblast growth factor receptor 2	-2.942	0.0104
FGFRL1	fibroblast growth factor receptor-like 1	-2.757	4.19e-06
FGL1	fibrinogen like 1	2.049	0.0482
FHL2	four and a half LIM domains 2	1.491	0.043
FHL3	four and a half LIM domains 3	-1.502	0.00785
FHOD3	formin homology 2 domain containing 3	2.658	0.0224
FIGNL1	fidgetin like 1	2.58	8.42e-10
FILIP1L	filamin A interacting protein 1 like	-1.906	0.00768
FKBP10	FK506 binding protein 10	8.605	1.59e-08
FKBP5	FK506 binding protein 5	-3.753	9.36e-14
FKBP7	FK506 binding protein 7	1.955	0.0128
FKBP9	FK506 binding protein 9	3.017	1.04e-05
FLRT2	fibronectin leucine rich transmembrane protein 2	2.033	0.0473
FLT1	fms related tyrosine kinase 1	-2.923	0.000356
FLT3	fms related tyrosine kinase 3	-3.531	2.49e-14
FLT3LG	fms related tyrosine kinase 3 ligand	1.94	5.86e-07
FLVCR2	feline leukemia virus subgroup C cellular receptor family member 2	2.069	0.00157
FLYWCH2	FLYWCH family member 2	1.553	0.000254
FMOD	fibromodulin	4.535	7.98e-05
FNBP4	formin binding protein 4	-1.528	0.0125
FNDC9	fibronectin type III domain containing 9	-2.165	0.0467
FNIP2	folliculin interacting protein 2	-2.622	6.72e-08
FNTB	farnesyltransferase, CAAX box, beta	-2.051	5.56e-08
FOLR2	folate receptor beta	2.362	0.00466
FOS	Fos proto-oncogene, AP-1 transcription factor subunit	-2.791	8.45e-10
FOSB	FosB proto-oncogene, AP-1 transcription factor subunit	-5.494	1.88e-13
FOSL2	FOS like 2, AP-1 transcription factor subunit	-2.187	5.55e-05
FOXM1	forkhead box M1	2.959	2.13e-05
FOXN2	forkhead box N2	-1.93	0.00857
FOXRED1	FAD dependent oxidoreductase domain containing 1	-1.728	0.0303
FRS2	fibroblast growth factor receptor substrate 2	-1.511	0.0284
FRY	FRY microtubule binding protein	-1.948	1.72e-05
FSTL1	follistatin like 1	2.864	0.000113
FSTL3	follistatin like 3	2.24	0.00184
FUCA2	fucosidase, alpha-L- 2, plasma	-1.776	4.03e-06
FZD2	frizzled class receptor 2	3.065	0.00663
FZD4	frizzled class receptor 4	-1.918	0.0128
FZD5	frizzled class receptor 5	-2.157	0.00635
FZD7	frizzled class receptor 7	-1.949	0.00122
FZD9	frizzled class receptor 9	-2.106	0.00605
G0S2	G0/G1 switch 2	-3.278	0.000587
GAB2	GRB2 associated binding protein 2	-2.084	0.000371
GAB3	GRB2 associated binding protein 3	-1.538	0.0393
GADD45A	growth arrest and DNA damage inducible alpha	-2.433	3.52e-05
GADD45G	growth arrest and DNA damage inducible gamma	-3.084	3.42e-06
GADL1	glutamate decarboxylase like 1	3.287	0.0031
GALNT16	polypeptide N-acetylgalactosaminyltransferase 16	6.469	1.9e-06
GAMT	guanidinoacetate N-methyltransferase	1.495	0.0451
GAREM2	GRB2 associated regulator of MAPK1 subtype 2	-1.656	0.00117
GAS8	growth arrest specific 8	1.52	0.00367
GATA2	GATA binding protein 2	6.598	6.97e-10
GATM	glycine amidinotransferase	2.245	0.00152
GBP1	guanylate binding protein 1	3.455	3.03e-06
GBP2	guanylate binding protein 2	2.468	0.00812
GBP6	guanylate binding protein family member 6	4.197	5.76e-06
GCFC2	GC-rich sequence DNA-binding factor 2	-1.595	0.0107
GCH1	GTP cyclohydrolase 1	-1.563	0.0333
GCKR	glucokinase regulator	2.202	0.0203
GEM	GTP binding protein overexpressed in skeletal muscle	1.869	0.0054
GFPT2	glutamine-fructose-6-phosphate transaminase 2	6.035	5.12e-07
GINS1	GINS complex subunit 1	2.299	9.57e-09
GINS2	GINS complex subunit 2	3.84	2.09e-12
GINS4	GINS complex subunit 4	1.859	0.000106
GLB1L	galactosidase beta 1 like	1.939	0.00388
GLIS2	GLIS family zinc finger 2	2.272	0.00996
GLT1D1	glycosyltransferase 1 domain containing 1	-5.95	4.36e-10
GLT8D2	glycosyltransferase 8 domain containing 2	2.856	0.0104
GLUL	glutamate-ammonia ligase	-1.914	0.000813
GMNC	geminin coiled-coil domain containing	3.353	0.0033
GMNN	geminin, DNA replication inhibitor	2.263	1.28e-06
GNAO1	G protein subunit alpha o1	-2.208	0.0423
GNAT2	G protein subunit alpha transducin 2	-1.646	0.0122
GNB3	G protein subunit beta 3	2.45	0.034
GOLT1A	golgi transport 1A	2.462	0.028
GP9	glycoprotein IX platelet	2.267	0.023
GPAM	glycerol-3-phosphate acyltransferase, mitochondrial	-1.758	3.39e-06
GPAT3	glycerol-3-phosphate acyltransferase 3	-3.081	3.34e-06
GPBAR1	G protein-coupled bile acid receptor 1	3.705	5.52e-11
GPC1	glypican 1	2.1	0.00326
GPC3	glypican 3	2.67	0.00319
GPNMB	glycoprotein nmb	4.478	0.000169
GPR153	G protein-coupled receptor 153	2.309	0.0209
GPR174	G protein-coupled receptor 174	-1.549	0.0164
GPR34	G protein-coupled receptor 34	-2.247	0.00247
GPR35	G protein-coupled receptor 35	1.638	0.0136
GPRC5A	G protein-coupled receptor class C group 5 member A	2.314	0.000794
GPRC5B	G protein-coupled receptor class C group 5 member B	4.264	1.88e-05
GPRIN3	GPRIN family member 3	-1.964	0.000498
GPX8	glutathione peroxidase 8 (putative)	3.203	0.000503
GRAMD1B	GRAM domain containing 1B	-1.953	0.000249
GRK5	G protein-coupled receptor kinase 5	1.649	2.23e-05
GSTM1	glutathione S-transferase mu 1	3.634	0.00117
GSTO1	glutathione S-transferase omega 1	2.06	0.0003
GSTP1	glutathione S-transferase pi 1	1.55	0.0048
GTSF1	gametocyte specific factor 1	2.567	0.0182
GXYLT1	glucoside xylosyltransferase 1	-1.797	0.00971
GXYLT2	glucoside xylosyltransferase 2	-2.113	0.000714
GYG2	glycogenin 2	1.553	0.000461
H1FOO	H1 histone family member O, oocyte specific	2.507	0.0303
HAL	histidine ammonia-lyase	-2.478	0.00499
HAPLN3	hyaluronan and proteoglycan link protein 3	4.042	0.000278
HAUS4	HAUS augmin like complex subunit 4	1.663	2.38e-08
HCAR3	hydroxycarboxylic acid receptor 3	-2.964	0.000134
HECA	hdc homolog, cell cycle regulator	-1.814	5.63e-05
HELLS	helicase, lymphoid-specific	1.937	2.89e-05
HEPACAM2	HEPACAM family member 2	-2.654	0.00048
HES1	hes family bHLH transcription factor 1	1.947	0.0022
HES2	hes family bHLH transcription factor 2	2.445	0.00126
HHIP	hedgehog interacting protein	-2.962	0.00843
HHIPL1	HHIP like 1	2.353	0.00064
HIBADH	3-hydroxyisobutyrate dehydrogenase	1.49	0.000171
HIC1	HIC ZBTB transcriptional repressor 1	5.161	8.14e-09
HIF1A	hypoxia inducible factor 1 alpha subunit	-1.531	0.0105
HIF3A	hypoxia inducible factor 3 alpha subunit	-4.142	6.01e-05
HIP1R	huntingtin interacting protein 1 related	-1.806	0.00324
HIPK1	homeodomain interacting protein kinase 1	-1.578	0.0335
HIPK3	homeodomain interacting protein kinase 3	-1.956	0.00297
HIRIP3	HIRA interacting protein 3	1.565	0.000679
HJURP	Holliday junction recognition protein	2.292	0.00237
HLA-DOB	major histocompatibility complex, class II, DO beta	-2.121	0.00157
HMGB3	high mobility group box 3	1.969	0.0024
HMGCS1	3-hydroxy-3-methylglutaryl-CoA synthase 1	2.729	3.33e-07
HMMR	hyaluronan mediated motility receptor	1.661	0.0103
HMOX1	heme oxygenase 1	1.775	0.014
HNF4A	hepatocyte nuclear factor 4 alpha	-2.478	0.00727
HOOK3	hook microtubule tethering protein 3	-1.665	0.0226
HOXA5	homeobox A5	2.7	0.0194
HOXA6	homeobox A6	2.385	0.0447
HPGD	hydroxyprostaglandin dehydrogenase 15-(NAD)	3.753	2.09e-05
HRH1	histamine receptor H1	-3.907	7.98e-06
HRH2	histamine receptor H2	-1.931	0.00892
HRH4	histamine receptor H4	1.834	0.013
HSPA6	heat shock protein family A (Hsp70) member 6	-3.321	0.000399
HSPG2	heparan sulfate proteoglycan 2	2.211	0.01
HTR1B	5-hydroxytryptamine receptor 1B	-2.685	0.0124
HTR3E	5-hydroxytryptamine receptor 3E	-1.969	0.0102
HTR7	5-hydroxytryptamine receptor 7	-2.277	0.00119
HTRA1	HtrA serine peptidase 1	2.614	0.00904
HTRA3	HtrA serine peptidase 3	3.27	0.000649
IBSP	integrin binding sialoprotein	-2.114	0.0199
ICAM1	intercellular adhesion molecule 1	3.469	5.45e-08
ICAM3	intercellular adhesion molecule 3	-2.387	2.1e-06
ID1	inhibitor of DNA binding 1, HLH protein	3.303	0.000133
IDI1	isopentenyl-diphosphate delta isomerase 1	1.974	1.2e-05
IER5L	immediate early response 5 like	1.715	0.0268
IFI30	IFI30, lysosomal thiol reductase	1.653	0.0112
IFI35	interferon induced protein 35	1.6	0.00609
IFNLR1	interferon lambda receptor 1	-2.261	0.00857
IFRD1	interferon related developmental regulator 1	-1.974	1.4e-09
IFT43	intraflagellar transport 43	1.717	0.000656
IGF1	insulin like growth factor 1	3.298	0.00384
IGF1R	insulin like growth factor 1 receptor	-1.72	0.00295
IGF2	insulin like growth factor 2	2.511	0.029
IGF2R	insulin like growth factor 2 receptor	-1.572	0.000677
IGFALS	insulin like growth factor binding protein acid labile subunit	2.771	0.00972
IGFBP3	insulin like growth factor binding protein 3	7.438	2.33e-07
IGFBP4	insulin like growth factor binding protein 4	2.396	0.000115
IGFBP6	insulin like growth factor binding protein 6	6.392	1.64e-06
IGFBP7	insulin like growth factor binding protein 7	2.189	0.0396
IKBKE	inhibitor of nuclear factor kappa B kinase subunit epsilon	1.827	4.36e-08
IKZF2	IKAROS family zinc finger 2	-1.778	0.0142
IKZF3	IKAROS family zinc finger 3	-1.649	0.00537
IL12RB1	interleukin 12 receptor subunit beta 1	2.015	4.64e-06
IL12RB2	interleukin 12 receptor subunit beta 2	-1.905	0.00913
IL13RA1	interleukin 13 receptor subunit alpha 1	-1.69	0.0133
IL17RD	interleukin 17 receptor D	-1.961	0.0242
IL17RE	interleukin 17 receptor E	-2.296	0.00602
IL17REL	interleukin 17 receptor E like	3.3	0.000749
IL18R1	interleukin 18 receptor 1	-7.323	1.7e-11
IL18RAP	interleukin 18 receptor accessory protein	-5.692	1.56e-12
IL1R1	interleukin 1 receptor type 1	-1.552	0.0215
IL1R2	interleukin 1 receptor type 2	-18.623	1.46e-23
IL1RAP	interleukin 1 receptor accessory protein	-4.413	1.7e-08
IL20RA	interleukin 20 receptor subunit alpha	3.092	0.000361
IL21R	interleukin 21 receptor	1.883	0.0016
IL36A	interleukin 36, alpha	-2.504	0.0303
IL5RA	interleukin 5 receptor subunit alpha	3.31	0.000305
IL6ST	interleukin 6 signal transducer	-1.566	0.013
IL7R	interleukin 7 receptor	-3.341	6.31e-10
IMPDH1	inosine monophosphate dehydrogenase 1	1.586	0.00039
IMPG2	interphotoreceptor matrix proteoglycan 2	-1.717	0.00592
INO80D	INO80 complex subunit D	-1.96	0.00856
INPP4B	inositol polyphosphate-4-phosphatase type II B	-1.915	3.17e-05
INSIG1	insulin induced gene 1	1.951	4.04e-05
IPCEF1	interaction protein for cytohesin exchange factors 1	-2.059	6.17e-06
IQCD	IQ motif containing D	2.471	6.66e-05
IQGAP3	IQ motif containing GTPase activating protein 3	3.474	1.6e-06
IRF1	interferon regulatory factor 1	2.022	0.000187
IRF9	interferon regulatory factor 9	1.61	0.00289
IRS2	insulin receptor substrate 2	-4.978	4.08e-12
ISLR	immunoglobulin superfamily containing leucine rich repeat	3.483	0.000336
ITGA11	integrin subunit alpha 11	2.075	0.0367
ITGB4	integrin subunit beta 4	2.988	0.00122
ITGB6	integrin subunit beta 6	2.483	0.0358
ITIH5	inter-alpha-trypsin inhibitor heavy chain family member 5	2.481	0.0306
ITM2B	integral membrane protein 2B	-1.501	8.95e-06
ITPK1	inositol-tetrakisphosphate 1-kinase	-1.678	1.02e-05
ITPKC	inositol-trisphosphate 3-kinase C	-2.381	2.14e-08
ITPRIPL2	inositol 1,4,5-trisphosphate receptor interacting protein like 2	-3.002	1.02e-06
IYD	iodotyrosine deiodinase	-6.523	1.14e-06
JADE2	jade family PHD finger 2	-1.569	8.06e-05
JADE3	jade family PHD finger 3	-1.763	0.00829
JAG1	jagged 1	1.597	0.0139
JAZF1	JAZF zinc finger 1	-1.656	0.00214
JMJD1C	jumonji domain containing 1C	-1.801	6.13e-05
JMY	junction mediating and regulatory protein, p53 cofactor	-1.807	0.000182
JUP	junction plakoglobin	2.326	0.0128
KANK1	KN motif and ankyrin repeat domains 1	3.02	4.16e-05
KANSL1L	KAT8 regulatory NSL complex subunit 1 like	-2.008	3.84e-08
KAT2B	lysine acetyltransferase 2B	-1.79	0.011
KAT6A	lysine acetyltransferase 6A	-1.591	7.1e-05
KBTBD7	kelch repeat and BTB domain containing 7	-2.613	8.86e-05
KCND1	potassium voltage-gated channel subfamily D member 1	-2.101	4.56e-08
KCNE3	potassium voltage-gated channel subfamily E regulatory subunit 3	1.686	0.0278
KCNE4	potassium voltage-gated channel subfamily E regulatory subunit 4	2.878	0.000977
KCNJ2	potassium voltage-gated channel subfamily J member 2	-1.975	0.00254
KCNJ8	potassium voltage-gated channel subfamily J member 8	2.877	0.0027
KCNK12	potassium two pore domain channel subfamily K member 12	4.422	0.000117
KCNMB1	potassium calcium-activated channel subfamily M regulatory beta subunit 1	2.142	0.0316
KCNQ4	potassium voltage-gated channel subfamily Q member 4	2.012	0.00931
KCNS1	potassium voltage-gated channel modifier subfamily S member 1	-1.959	0.0429
KCP	kielin/chordin-like protein	1.565	0.0434
KCTD15	potassium channel tetramerization domain containing 15	3.256	3.57e-05
KCTD19	potassium channel tetramerization domain containing 19	1.824	0.0322
KDM3A	lysine demethylase 3A	-1.516	2.29e-10
KDM6B	lysine demethylase 6B	-1.505	0.0393
KDM7A	lysine demethylase 7A	-1.754	0.00235
KHK	ketohexokinase	-1.493	0.0254
KIAA0513	KIAA0513	-2.812	6.3e-08
KIAA0895L	KIAA0895 like	1.699	0.0135
KIAA1456	KIAA1456	-2.71	0.00575
KIAA1755	KIAA1755	-3.481	0.00186
KIF11	kinesin family member 11	2.906	1.93e-05
KIF12	kinesin family member 12	1.925	0.0194
KIF13B	kinesin family member 13B	-1.706	0.00877
KIF18A	kinesin family member 18A	1.672	0.00211
KIF18B	kinesin family member 18B	2.537	0.00142
KIF1B	kinesin family member 1B	-1.496	0.0384
KIF20A	kinesin family member 20A	2.65	2.33e-05
KIF22	kinesin family member 22	1.679	0.0215
KIF2C	kinesin family member 2C	3.24	1.23e-05
KIF4A	kinesin family member 4A	2.655	2.33e-05
KIFC1	kinesin family member C1	2.497	6.83e-07
KIR2DL4	killer cell immunoglobulin like receptor, two Ig domains and long cytoplasmic tail 4	-1.934	0.0408
KIRREL2	kin of IRRE like 2 (Drosophila)	3.131	0.000654
KLF11	Kruppel like factor 11	-2.161	0.00389
KLF4	Kruppel like factor 4	-2.327	2.71e-06
KLF5	Kruppel like factor 5	-3.862	1.25e-11
KLF6	Kruppel like factor 6	-2.362	2.64e-07
KLF7	Kruppel like factor 7	-1.588	0.0288
KLF9	Kruppel like factor 9	-2.462	0.000236
KLHL15	kelch like family member 15	-1.691	0.000868
KLHL24	kelch like family member 24	-1.542	0.0366
KLHL25	kelch like family member 25	-1.652	0.0113
KLHL28	kelch like family member 28	-1.548	0.034
KLHL41	kelch like family member 41	-2.984	0.00265
KLHL8	kelch like family member 8	-2.264	2.41e-05
KLRC1	killer cell lectin like receptor C1	-4.291	0.00028
KLRD1	killer cell lectin like receptor D1	-2.756	0.00178
Klre1	killer cell lectin-like receptor family E member 1	-2.348	0.017
Klrk1	killer cell lectin-like receptor subfamily K, member 1	-1.992	0.00518
KMO	kynurenine 3-monooxygenase	-2.224	0.0114
KMT2A	lysine methyltransferase 2A	-1.574	0.0321
KMT2C	lysine methyltransferase 2C	-1.564	0.00127
KNTC1	kinetochore associated 1	3.375	1.34e-08
KPNA2	karyopherin subunit alpha 2	1.518	0.000304
KPNA5	karyopherin subunit alpha 5	-1.635	0.00909
KYNU	kynureninase	2.475	2.22e-06
L3MBTL3	l(3)mbt-like 3 (Drosophila)	-1.535	4.95e-08
LAG3	lymphocyte activating 3	2.907	0.000244
LAMA5	laminin subunit alpha 5	2	0.000174
LAMB1	laminin subunit beta 1	2.546	0.0131
LAMB2	laminin subunit beta 2	2.328	0.00854
LAMTOR2	late endosomal/lysosomal adaptor, MAPK and MTOR activator 2	2.016	3.26e-05
LAP3	leucine aminopeptidase 3	2.019	0.00523
LAYN	layilin	1.896	0.0447
LCA5	LCA5, lebercilin	-1.677	0.0297
LCAT	lecithin-cholesterol acyltransferase	1.847	0.000483
LCN2	lipocalin 2	-2.217	0.0313
LDLR	low density lipoprotein receptor	1.871	0.000874
LDLRAD4	low density lipoprotein receptor class A domain containing 4	-2.162	1.5e-11
LGALS1	galectin 1	2.312	6.05e-08
LGALS9	galectin 9	1.731	0.0109
LGR6	leucine rich repeat containing G protein-coupled receptor 6	-1.969	0.00353
LHFP	lipoma HMGIC fusion partner	3.376	0.00283
LHFPL4	lipoma HMGIC fusion partner-like 4	1.896	0.0194
LIF	LIF, interleukin 6 family cytokine	5.89	8.75e-09
LIG1	DNA ligase 1	2.177	3.16e-07
LIMA1	LIM domain and actin binding 1	1.617	0.00211
LIMD1	LIM domains containing 1	-1.573	0.0292
LIMS2	LIM zinc finger domain containing 2	2.309	0.00126
LIN54	lin-54 DREAM MuvB core complex component	-1.987	3.23e-06
LINGO1	leucine rich repeat and Ig domain containing 1	3.241	0.000236
LIPM	lipase family member M	-2.705	0.00021
LMBRD2	LMBR1 domain containing 2	-1.589	0.0309
LMNA	lamin A/C	2.413	0.00322
LMTK2	lemur tyrosine kinase 2	-1.567	0.00563
LNPEP	leucyl and cystinyl aminopeptidase	-1.873	0.0131
LONRF3	LON peptidase N-terminal domain and ring finger 3	-2.648	3.22e-07
LOX	lysyl oxidase	4.675	0.000101
LOXL1	lysyl oxidase like 1	7.66	6.68e-08
LOXL2	lysyl oxidase like 2	7.066	5.14e-07
LOXL4	lysyl oxidase like 4	5.815	2.61e-06
LPAR3	lysophosphatidic acid receptor 3	-1.555	0.0208
LPIN1	lipin 1	1.514	0.00439
LPXN	leupaxin	1.514	6.5e-06
LRP12	LDL receptor related protein 12	-1.59	0.000327
LRP3	LDL receptor related protein 3	2.924	0.0104
LRP6	LDL receptor related protein 6	-1.585	0.0447
LRRC17	leucine rich repeat containing 17	3.309	0.00393
LRRC25	leucine rich repeat containing 25	3.475	3.94e-12
LRRC29	leucine rich repeat containing 29	-1.882	0.000723
LSMEM1	leucine rich single-pass membrane protein 1	-3.368	3.53e-05
LSR	lipolysis stimulated lipoprotein receptor	-2.041	8.31e-06
LSS	lanosterol synthase	2.314	3.91e-11
LTB	lymphotoxin beta	1.506	0.00885
LTBP2	latent transforming growth factor beta binding protein 2	2.935	0.000779
LTF	lactotransferrin	-2.335	0.0313
LUM	lumican	5.019	1.34e-05
LY6D	lymphocyte antigen 6 family member D	3.3	0.000617
LY6G6C	lymphocyte antigen 6 family member G6C	-3.422	7.72e-05
LYAR	Ly1 antibody reactive	1.504	0.00212
LYPD3	LY6/PLAUR domain containing 3	-1.869	0.0101
LYSMD1	LysM domain containing 1	1.576	0.0448
LYVE1	lymphatic vessel endothelial hyaluronan receptor 1	4.105	0.000527
MAD2L1	mitotic arrest deficient 2 like 1	2.775	3.21e-06
MAD2L2	mitotic arrest deficient 2 like 2	1.65	1.56e-06
MAFG	MAF bZIP transcription factor G	-1.779	0.000713
MAGEL2	MAGE family member L2	2.734	0.00271
MAK	male germ cell associated kinase	-4.115	7.54e-07
MAL	mal, T-cell differentiation protein	-3.091	0.00746
MALT1	MALT1 paracaspase	-1.554	4.74e-07
MAMDC2	MAM domain containing 2	-5.943	7.41e-07
MANSC1	MANSC domain containing 1	2.031	0.00827
MAP2K6	mitogen-activated protein kinase kinase 6	1.583	0.000675
MAP3K13	mitogen-activated protein kinase kinase kinase 13	-1.756	1.93e-05
MAP3K2	mitogen-activated protein kinase kinase kinase 2	-1.982	0.00362
MAP3K21	mitogen-activated protein kinase kinase kinase 21	-3.691	7.48e-07
MAP3K6	mitogen-activated protein kinase kinase kinase 6	-1.677	0.0113
MAPK10	mitogen-activated protein kinase 10	-1.98	0.0384
MAPK11	mitogen-activated protein kinase 11	3.193	0.0018
MAPK13	mitogen-activated protein kinase 13	-2.755	0.000195
MAPK14	mitogen-activated protein kinase 14	-1.826	1.31e-07
MAPK8IP1	mitogen-activated protein kinase 8 interacting protein 1	1.809	0.00223
MAPKAPK3	mitogen-activated protein kinase-activated protein kinase 3	1.569	0.00828
MAPT	microtubule associated protein tau	1.838	0.00603
2006-03-01	membrane associated ring-CH-type finger 6	-1.537	5.85e-07
MAST4	microtubule associated serine/threonine kinase family member 4	-2.163	3.92e-05
MASTL	microtubule associated serine/threonine kinase like	3.373	9.18e-07
MATN2	matrilin 2	2.354	0.027
MAX	MYC associated factor X	-1.722	0.000169
MBNL3	muscleblind like splicing regulator 3	-1.934	0.00242
MCM10	minichromosome maintenance 10 replication initiation factor	2.499	0.00017
MCM2	minichromosome maintenance complex component 2	3.391	2.79e-13
MCM3	minichromosome maintenance complex component 3	2.321	9.53e-09
MCM4	minichromosome maintenance complex component 4	2.462	1.59e-08
MCM5	minichromosome maintenance complex component 5	2.236	1.39e-07
MCM6	minichromosome maintenance complex component 6	1.721	8.06e-05
MCM7	minichromosome maintenance complex component 7	1.491	0.000776
MCTP2	multiple C2 and transmembrane domain containing 2	-1.596	0.0497
MCUB	mitochondrial calcium uniporter dominant negative beta subunit	1.566	0.00895
MDH1	malate dehydrogenase 1	1.532	1.08e-05
MDM4	MDM4, p53 regulator	-1.652	0.00631
MED12L	mediator complex subunit 12 like	-3.832	5.92e-05
MED13	mediator complex subunit 13	-1.579	0.0362
MED13L	mediator complex subunit 13 like	-1.608	0.00181
MEDAG	mesenteric estrogen dependent adipogenesis	5.806	4.2e-06
MEGF10	multiple EGF like domains 10	-2.247	0.0317
MEGF9	multiple EGF like domains 9	-3.405	0.00017
MEI1	meiotic double-stranded break formation protein 1	-3.146	0.000255
MEIS1	Meis homeobox 1	1.898	0.0101
MEIS2	Meis homeobox 2	2.467	0.0369
MEIS3	Meis homeobox 3	-3.173	8.78e-05
MELK	maternal embryonic leucine zipper kinase	2.383	1.78e-05
MEOX1	mesenchyme homeobox 1	2.486	0.0347
MERTK	MER proto-oncogene, tyrosine kinase	2.161	0.00127
METRNL	meteorin like, glial cell differentiation regulator	2.116	1.35e-05
METTL1	methyltransferase like 1	1.554	0.00729
MFAP2	microfibrillar associated protein 2	1.827	0.0465
MFAP5	microfibrillar associated protein 5	2.913	0.00379
MFSD2A	major facilitator superfamily domain containing 2A	3.87	2.89e-05
MGAM	maltase-glucoamylase	-4.82	2.81e-08
MGAT5	mannosyl (alpha-1,6-)-glycoprotein beta-1,6-N-acetyl-glucosaminyltransferase	-1.502	0.0184
MGP	matrix Gla protein	3.603	0.00196
MICAL2	microtubule associated monooxygenase, calponin and LIM domain containing 2	-2.058	0.0253
MIER3	MIER family member 3	-1.894	0.000602
MINDY1	MINDY lysine 48 deubiquitinase 1	-1.54	0.0188
MINDY2	MINDY lysine 48 deubiquitinase 2	-1.519	0.0281
MIS18BP1	MIS18 binding protein 1	2.211	0.00127
MIXL1	Mix paired-like homeobox	2.409	0.0344
MKI67	marker of proliferation Ki-67	2.192	0.00383
MLST8	MTOR associated protein, LST8 homolog	1.555	4.35e-06
MLXIP	MLX interacting protein	-2.117	2e-06
MMAB	methylmalonic aciduria (cobalamin deficiency) cblB type	1.69	0.000483
MMP14	matrix metallopeptidase 14	11.396	1.47e-15
MMP16	matrix metallopeptidase 16	3.347	0.00224
MMP19	matrix metallopeptidase 19	2.801	0.000118
MMP2	matrix metallopeptidase 2	5.594	6.37e-06
MMP23B	matrix metallopeptidase 23B	2.994	0.00942
MMP8	matrix metallopeptidase 8	-4.243	0.000372
MMP9	matrix metallopeptidase 9	-3.604	7.24e-05
MMS22L	MMS22 like, DNA repair protein	1.715	0.00657
MN1	MN1 proto-oncogene, transcriptional regulator	-3.046	0.000483
MND1	meiotic nuclear divisions 1	2.096	0.0067
MOGAT1	monoacylglycerol O-acyltransferase 1	-2.494	0.00195
MON2	MON2 homolog, regulator of endosome-to-Golgi trafficking	-1.618	8.34e-07
MOV10	Mov10 RISC complex RNA helicase	1.878	0.0032
MPDZ	multiple PDZ domain crumbs cell polarity complex component	2.161	0.0389
MPV17L	MPV17 mitochondrial inner membrane protein like	-2.209	0.00628
MPZL1	myelin protein zero like 1	1.922	0.0155
MREG	melanoregulin	1.849	0.00376
MRGPRF	MAS related GPR family member F	3.027	0.00838
MROH1	maestro heat like repeat family member 1	-1.59	0.00499
MRPL11	mitochondrial ribosomal protein L11	1.522	0.00366
MRPS28	mitochondrial ribosomal protein S28	1.549	0.00372
MS4A14	membrane spanning 4-domains A14	2.416	0.00435
MS4A2	membrane spanning 4-domains A2	3.652	7.36e-05
MS4A7	membrane spanning 4-domains A7	6.258	6.13e-24
MSL1	male specific lethal 1 homolog	-1.639	0.000777
MSMO1	methylsterol monooxygenase 1	2.978	9.57e-09
MSR1	macrophage scavenger receptor 1	-1.731	0.0389
MST1R	macrophage stimulating 1 receptor	2.59	0.00346
MTFP1	mitochondrial fission process 1	1.591	1.16e-06
MTFR2	mitochondrial fission regulator 2	2.119	0.00598
MTHFD1	methylenetetrahydrofolate dehydrogenase, cyclohydrolase and formyltetrahydrofolate synthetase 1	1.749	1.12e-05
MTHFD1L	methylenetetrahydrofolate dehydrogenase (NADP+ dependent) 1-like	1.533	0.000526
MTHFD2	methylenetetrahydrofolate dehydrogenase (NADP+ dependent) 2, methenyltetrahydrofolate cyclohydrolase	1.555	0.00236
MTSS1	MTSS1, I-BAR domain containing	1.531	0.00812
MTTP	microsomal triglyceride transfer protein	-8.404	2.99e-09
MUC15	mucin 15, cell surface associated	-4.375	2.75e-08
MVD	mevalonate diphosphate decarboxylase	1.983	1.24e-07
MVK	mevalonate kinase	1.774	0.000283
MXD1	MAX dimerization protein 1	-2.039	0.00438
MXD3	MAX dimerization protein 3	1.811	0.00094
MXRA5	matrix remodeling associated 5	11.431	3.04e-11
MXRA8	matrix remodeling associated 8	2.512	0.0036
MYADM	myeloid associated differentiation marker	-1.854	5.34e-05
MYBL1	MYB proto-oncogene like 1	3.333	3.66e-06
MYBL2	MYB proto-oncogene like 2	2.023	0.000267
MYL3	myosin light chain 3	-3.802	0.00112
MYLIP	myosin regulatory light chain interacting protein	-1.87	2.51e-10
MYO1B	myosin IB	2.228	0.0157
MYO7B	myosin VIIB	2.579	0.0169
MYOF	myoferlin	5.052	4.27e-10
MYOZ1	myozenin 1	-2.185	0.0227
MYSM1	Myb like, SWIRM and MPN domains 1	-1.744	0.00968
MZB1	marginal zone B and B1 cell specific protein	-2.516	0.00352
N4BP1	NEDD4 binding protein 1	-1.546	0.00692
N4BP2	NEDD4 binding protein 2	-1.564	0.0261
NACAD	NAC alpha domain containing	1.535	0.0422
NAP1L5	nucleosome assembly protein 1 like 5	1.52	0.00135
NAPRT	nicotinate phosphoribosyltransferase	-1.973	0.00224
NASP	nuclear autoantigenic sperm protein	1.541	0.000574
NBEAL1	neurobeachin like 1	-1.615	0.049
NCAPG	non-SMC condensin I complex subunit G	2.005	0.0101
NCAPG2	non-SMC condensin II complex subunit G2	2.207	2.24e-05
NCLN	nicalin	-1.877	9.05e-06
NCR1	natural cytotoxicity triggering receptor 1	-4.576	4.81e-09
NCS1	neuronal calcium sensor 1	2.325	0.00942
NDC80	NDC80, kinetochore complex component	2.345	0.00162
NDST1	N-deacetylase and N-sulfotransferase 1	2.147	1.18e-05
NDUFAF4	NADH:ubiquinone oxidoreductase complex assembly factor 4	1.557	0.00473
NEB	nebulin	-1.914	0.0225
NECAB3	N-terminal EF-hand calcium binding protein 3	1.687	0.0465
NECTIN1	nectin cell adhesion molecule 1	-1.763	0.00475
NEIL2	nei like DNA glycosylase 2	2.126	3.52e-05
NEIL3	nei like DNA glycosylase 3	2.93	0.000278
NEK2	NIMA related kinase 2	2.463	0.00078
NEO1	neogenin 1	2.797	0.0145
Nes	nestin	5.644	1.02e-05
NFAM1	NFAT activating protein with ITAM motif 1	-1.936	5.97e-06
NFAT5	nuclear factor of activated T-cells 5	-2.203	0.00523
NFE2	nuclear factor, erythroid 2	-2.035	0.000526
NFE2L3	nuclear factor, erythroid 2 like 3	2.018	3.78e-05
NFIL3	nuclear factor, interleukin 3 regulated	-2.665	4.46e-06
NFKB2	nuclear factor kappa B subunit 2	1.825	2.49e-05
NGFR	nerve growth factor receptor	2.291	0.014
NHSL2	NHS like 2	-1.651	0.0417
NID1	nidogen 1	2.957	0.00789
NIN	ninein	-2.399	1.72e-05
NIPAL2	NIPA like domain containing 2	3.385	4.2e-06
NKAIN1	sodium/potassium transporting ATPase interacting 1	3.479	0.00193
NLGN2	neuroligin 2	1.66	0.00224
NLRP12	NLR family pyrin domain containing 12	-2.308	5.32e-05
NLRP6	NLR family pyrin domain containing 6	2.234	0.0355
NMB	neuromedin B	2.246	0.011
NME2	NME/NM23 nucleoside diphosphate kinase 2	1.494	0.000714
NMI	N-myc and STAT interactor	1.893	0.00418
NMUR2	neuromedin U receptor 2	-2.604	0.00804
NOCT	nocturnin	-1.493	0.00162
NOD1	nucleotide binding oligomerization domain containing 1	1.83	0.00957
NOD2	nucleotide binding oligomerization domain containing 2	-1.498	0.0496
NOS2	nitric oxide synthase 2	-3.08	0.00612
NOTCH3	notch 3	2.124	0.00123
NOV	nephroblastoma overexpressed	3.308	0.00205
NPM3	nucleophosmin/nucleoplasmin 3	1.679	0.00348
NPR1	natriuretic peptide receptor 1	2.868	0.0119
NPTX2	neuronal pentraxin 2	-5.114	2.15e-05
NPTXR	neuronal pentraxin receptor	3.107	0.004
NQO1	NAD(P)H quinone dehydrogenase 1	1.891	0.0303
NR1D2	nuclear receptor subfamily 1 group D member 2	-1.498	0.0259
NR1H3	nuclear receptor subfamily 1 group H member 3	3.418	4.19e-10
NR2C2	nuclear receptor subfamily 2 group C member 2	-1.581	0.0032
NR2E1	nuclear receptor subfamily 2 group E member 1	-2.524	0.00195
NR2F1	nuclear receptor subfamily 2 group F member 1	-2.651	0.0108
NR2F2	nuclear receptor subfamily 2 group F member 2	2.474	0.0368
NR3C1	nuclear receptor subfamily 3 group C member 1	-1.538	0.0482
NR4A1	nuclear receptor subfamily 4 group A member 1	3.026	5.9e-08
NR4A3	nuclear receptor subfamily 4 group A member 3	-2.649	0.0012
NRG1	neuregulin 1	-2.109	0.00265
NRIP1	nuclear receptor interacting protein 1	-1.638	0.0255
NRIP3	nuclear receptor interacting protein 3	-2.933	0.000576
NRM	nurim (nuclear envelope membrane protein)	1.926	5.43e-12
NRXN2	neurexin 2	1.923	0.00094
NSDHL	NAD(P) dependent steroid dehydrogenase-like	1.873	6.3e-10
NTRK1	neurotrophic receptor tyrosine kinase 1	2.452	0.0188
NTS	neurotensin	5.589	1.05e-05
NUCB2	nucleobindin 2	-1.553	0.000687
NUDT4	nudix hydrolase 4	-2.609	1.57e-11
NUF2	NUF2, NDC80 kinetochore complex component	2.549	0.000199
NUMA1	nuclear mitotic apparatus protein 1	-1.501	6.8e-05
NUMBL	NUMB like, endocytic adaptor protein	1.918	0.00025
NUP37	nucleoporin 37	1.507	0.000271
NUPR1	nuclear protein 1, transcriptional regulator	2.319	0.0109
NUSAP1	nucleolar and spindle associated protein 1	1.918	0.00193
NWD1	NACHT and WD repeat domain containing 1	-2.858	0.0116
OAF	out at first homolog	1.566	0.045
OCIAD2	OCIA domain containing 2	1.555	0.000303
OGFRL1	opioid growth factor receptor like 1	-2.628	4.63e-05
OIP5	Opa interacting protein 5	1.581	0.0431
OLFM4	olfactomedin 4	-4.317	1.3e-07
OLFML1	olfactomedin like 1	3.179	0.00224
OLFML2B	olfactomedin like 2B	4.336	3.47e-05
Oosp1	oocyte secreted protein 1	-3.732	5.74e-05
OPTN	optineurin	2.486	8.03e-16
OR2H1	olfactory receptor family 2 subfamily H member 1	-2.694	0.0167
OR52B2	olfactory receptor family 52 subfamily B member 2	-2.661	0.00479
ORC1	origin recognition complex subunit 1	3.468	1.17e-08
ORM1	orosomucoid 1	-2.219	0.0198
OSBPL11	oxysterol binding protein like 11	-1.576	3.63e-05
OSMR	oncostatin M receptor	5.551	1.59e-05
OSR1	odd-skipped related transciption factor 1	2.943	0.0093
OSTM1	osteopetrosis associated transmembrane protein 1	-1.609	0.000718
OXER1	oxoeicosanoid receptor 1	-2.576	0.00173
P2RY13	purinergic receptor P2Y13	1.84	0.0123
P2RY2	purinergic receptor P2Y2	-2.275	0.00182
P4HA1	prolyl 4-hydroxylase subunit alpha 1	-1.89	7.74e-05
PACRGL	PARK2 coregulated like	1.706	0.0254
PACSIN3	protein kinase C and casein kinase substrate in neurons 3	1.764	0.00789
PALLD	palladin, cytoskeletal associated protein	3.229	0.00501
PALM3	paralemmin 3	3.41	5.23e-05
PAMR1	peptidase domain containing associated with muscle regeneration 1	6.987	2.42e-08
PAN3	PAN3 poly(A) specific ribonuclease subunit	-1.549	0.000489
PAPOLG	poly(A) polymerase gamma	-1.503	5.71e-05
PARP2	poly(ADP-ribose) polymerase 2	1.524	1.22e-05
PARP9	poly(ADP-ribose) polymerase family member 9	1.671	0.00176
PARPBP	PARP1 binding protein	1.907	0.0186
PARVA	parvin alpha	3.4	0.0028
PBK	PDZ binding kinase	3.356	9.88e-07
PCCB	propionyl-CoA carboxylase beta subunit	1.536	0.000719
PCDH12	protocadherin 12	2.562	0.0258
PCDH18	protocadherin 18	2.307	0.0183
PCF11	PCF11 cleavage and polyadenylation factor subunit	-1.508	0.000151
PCK1	phosphoenolpyruvate carboxykinase 1	2.278	0.0055
PCK2	phosphoenolpyruvate carboxykinase 2, mitochondrial	1.63	0.0002
PCLAF	PCNA clamp associated factor	3.207	2.53e-05
PCNA	proliferating cell nuclear antigen	1.731	9.66e-05
PCSK4	proprotein convertase subtilisin/kexin type 4	2.446	0.00603
PCYT2	phosphate cytidylyltransferase 2, ethanolamine	1.592	5.45e-05
PDE2A	phosphodiesterase 2A	-2.374	1.31e-06
PDE3B	phosphodiesterase 3B	-1.992	1.44e-06
PDE4D	phosphodiesterase 4D	-1.635	0.00232
PDE6G	phosphodiesterase 6G	2.319	0.0247
PDE7B	phosphodiesterase 7B	-3.998	1.39e-07
PDE8B	phosphodiesterase 8B	-2.319	0.0171
PDF	peptide deformylase (mitochondrial)	1.577	0.00223
PDGFRA	platelet derived growth factor receptor alpha	7.168	4.72e-07
PDGFRL	platelet derived growth factor receptor like	3.817	0.000811
PDK1	pyruvate dehydrogenase kinase 1	-1.559	0.00476
Pdlim3	PDZ and LIM domain 3	-3.343	0.00351
PDLIM4	PDZ and LIM domain 4	3.124	0.00584
PDZD2	PDZ domain containing 2	-1.921	0.00435
PDZD3	PDZ domain containing 3	-2.04	0.013
PDZD8	PDZ domain containing 8	-1.638	7.98e-05
PEA15	phosphoprotein enriched in astrocytes 15	1.598	9.42e-05
PEAR1	platelet endothelial aggregation receptor 1	2	0.0225
PECAM1	platelet and endothelial cell adhesion molecule 1	2.087	4.06e-06
PELI2	pellino E3 ubiquitin protein ligase family member 2	-2.153	0.0022
PEMT	phosphatidylethanolamine N-methyltransferase	1.839	0.00018
PEPD	peptidase D	1.509	0.00247
PER1	period circadian clock 1	-2.715	1.43e-09
PER2	period circadian clock 2	-1.535	0.0256
PFKFB3	6-phosphofructo-2-kinase/fructose-2,6-biphosphatase 3	-2.695	2.16e-09
PFKFB4	6-phosphofructo-2-kinase/fructose-2,6-biphosphatase 4	-1.614	0.0188
PFN1	profilin 1	1.555	0.000588
PGAM2	phosphoglycerate mutase 2	-1.736	0.00828
PGRMC1	progesterone receptor membrane component 1	-1.541	0.00116
PHACTR2	phosphatase and actin regulator 2	-1.663	0.0334
PHC3	polyhomeotic homolog 3	-1.857	0.00551
PHF1	PHD finger protein 1	-1.509	0.00273
PHF20L1	PHD finger protein 20-like 1	-1.643	0.000306
PHGDH	phosphoglycerate dehydrogenase	1.854	0.00224
PHIP	pleckstrin homology domain interacting protein	-1.711	0.0318
PHLDB1	pleckstrin homology like domain family B member 1	2.03	2.69e-05
PHLDB2	pleckstrin homology like domain family B member 2	3.076	0.00635
PHLPP2	PH domain and leucine rich repeat protein phosphatase 2	-1.516	0.0267
PI16	peptidase inhibitor 16	2.543	0.0126
PID1	phosphotyrosine interaction domain containing 1	4.992	5.79e-05
PIGR	polymeric immunoglobulin receptor	-2.826	0.000131
PILRA	paired immunoglobin like type 2 receptor alpha	3.184	6.68e-08
PIMREG	PICALM interacting mitotic regulator	3.325	3.24e-05
PIP5K1B	phosphatidylinositol-4-phosphate 5-kinase type 1 beta	-1.595	0.0344
PIP5K1C	phosphatidylinositol-4-phosphate 5-kinase type 1 gamma	-1.519	0.00218
PIR	pirin	1.911	0.00055
PKD1L3	polycystin 1 like 3, transient receptor potential channel interacting	-1.551	0.0348
PKD2	polycystin 2, transient receptor potential cation channel	-1.716	0.0475
PKD2L1	polycystin 2 like 1, transient receptor potential cation channel	6.707	6.67e-11
PKDCC	protein kinase domain containing, cytoplasmic	4.248	0.000168
PKIG	cAMP-dependent protein kinase inhibitor gamma	1.785	0.0222
PLA1A	phospholipase A1 member A	-1.816	0.0178
PLA2G16	phospholipase A2 group XVI	1.822	0.000139
PLA2G4B	phospholipase A2 group IVB	-1.828	0.0055
PLA2G4F	phospholipase A2 group IVF	-1.929	0.0239
PLAT	plasminogen activator, tissue type	3.153	0.00616
PLAUR	plasminogen activator, urokinase receptor	-2.702	2.33e-06
PLCB1	phospholipase C beta 1	-2.797	0.000297
PLCE1	phospholipase C epsilon 1	1.926	0.0438
PLEKHA4	pleckstrin homology domain containing A4	2.364	0.0303
PLEKHG4	pleckstrin homology and RhoGEF domain containing G4	2.162	0.0459
PLEKHH1	pleckstrin homology, MyTH4 and FERM domain containing H1	-1.783	0.00193
PLEKHM3	pleckstrin homology domain containing M3	-1.687	0.0352
PLGRKT	plasminogen receptor with a C-terminal lysine	1.501	0.00175
PLIN1	perilipin 1	13.891	2.98e-18
PLK4	polo like kinase 4	1.745	0.00162
PLOD2	procollagen-lysine,2-oxoglutarate 5-dioxygenase 2	4.608	7.7e-05
PLPP3	phospholipid phosphatase 3	3.36	0.0027
PLSCR4	phospholipid scramblase 4	2.869	0.0109
PLTP	phospholipid transfer protein	3.037	0.00017
PLXNB2	plexin B2	2.182	3.74e-05
PM20D2	peptidase M20 domain containing 2	-2.058	0.0082
PMCH	pro-melanin concentrating hormone	1.919	0.0322
PMP22	peripheral myelin protein 22	2.93	0.0111
PNKD	paroxysmal nonkinesigenic dyskinesia	1.521	0.00574
PNMA2	paraneoplastic Ma antigen 2	-2.259	0.0109
PNMA8A	paraneoplastic Ma antigen family member 8A	-2.29	0.00531
PNP	purine nucleoside phosphorylase	2.235	3.34e-05
PNPLA1	patatin like phospholipase domain containing 1	-2.064	0.015
PNRC1	proline rich nuclear receptor coactivator 1	-1.499	0.000665
POC1A	POC1 centriolar protein A	1.714	9.42e-05
PODNL1	podocan like 1	1.517	0.0325
PODXL2	podocalyxin like 2	-2.107	0.015
POLA2	DNA polymerase alpha 2, accessory subunit	1.752	8.06e-07
POLD1	DNA polymerase delta 1, catalytic subunit	1.958	4.51e-07
POLD2	DNA polymerase delta 2, accessory subunit	1.617	0.002
POLE	DNA polymerase epsilon, catalytic subunit	2.182	1.08e-05
POLE2	DNA polymerase epsilon 2, accessory subunit	2.566	2.01e-06
POSTN	periostin	3.423	0.00112
POU4F2	POU class 4 homeobox 2	-2.77	0.0157
PP2D1	protein phosphatase 2C like domain containing 1	-1.697	0.000284
PPA1	pyrophosphatase (inorganic) 1	1.641	4.23e-05
PPARG	peroxisome proliferator activated receptor gamma	-2.261	0.000254
PPFIA3	PTPRF interacting protein alpha 3	1.981	0.000757
Ppfia4	protein tyrosine phosphatase, receptor type, f polypeptide (PTPRF), interacting protein (liprin), alpha 4	-1.78	0.0139
PPIC	peptidylprolyl isomerase C	5.262	7.69e-06
PPIF	peptidylprolyl isomerase F	1.652	0.00969
PPL	periplakin	2.017	0.0445
PPM1D	protein phosphatase, Mg2+/Mn2+ dependent 1D	-1.506	0.00054
PPM1M	protein phosphatase, Mg2+/Mn2+ dependent 1M	-2.331	1.64e-11
PPP1R3B	protein phosphatase 1 regulatory subunit 3B	-1.656	0.00782
PPTC7	PTC7 protein phosphatase homolog	-1.585	0.0293
PRC1	protein regulator of cytokinesis 1	1.823	0.00162
PRDM1	PR/SET domain 1	-2.067	1.26e-05
PRDX1	peroxiredoxin 1	1.613	0.000116
PRELP	proline and arginine rich end leucine rich repeat protein	2.779	0.0123
PREX1	phosphatidylinositol-3,4,5-trisphosphate dependent Rac exchange factor 1	-1.551	0.00191
PRG4	proteoglycan 4	5.663	2.22e-07
PRKCI	protein kinase C iota	1.852	0.000776
PRKD1	protein kinase D1	5.483	3.73e-06
PRMT1	protein arginine methyltransferase 1	1.502	0.000829
PROK2	prokineticin 2	-4.482	1.26e-05
PROKR1	prokineticin receptor 1	2.604	0.000361
PROS1	protein S (alpha)	4.239	2.89e-05
PROX1	prospero homeobox 1	-2.077	0.0104
PRR11	proline rich 11	2.231	0.0128
PRRC2B	proline rich coiled-coil 2B	-1.513	0.0032
PRRX1	paired related homeobox 1	2.445	0.00702
PRSS8	protease, serine 8	-2.191	0.0332
PSAT1	phosphoserine aminotransferase 1	1.547	0.0021
PSMA2	proteasome subunit alpha 2	1.544	3.34e-05
PSMB10	proteasome subunit beta 10	2.083	2.94e-09
PSMB8	proteasome subunit beta 8	1.572	1.75e-05
PSMB9	proteasome subunit beta 9	1.884	2.33e-05
PSME1	proteasome activator subunit 1	1.907	3.71e-10
PSME2	proteasome activator subunit 2	2.236	2e-10
PSRC1	proline and serine rich coiled-coil 1	4.073	7.78e-12
PTAFR	platelet activating factor receptor	-2.317	7.83e-07
PTGDR2	prostaglandin D2 receptor 2	2.237	0.00638
PTGER1	prostaglandin E receptor 1	2.548	0.00602
PTGER2	prostaglandin E receptor 2	-1.836	0.0123
PTGER4	prostaglandin E receptor 4	-1.557	0.000496
PTGES2	prostaglandin E synthase 2	1.59	0.000595
PTGS1	prostaglandin-endoperoxide synthase 1	4.915	3.76e-09
PTGS2	prostaglandin-endoperoxide synthase 2	2.119	0.00132
PTP4A3	protein tyrosine phosphatase type IVA, member 3	1.984	0.00142
PTPN5	protein tyrosine phosphatase, non-receptor type 5	-3.217	0.000327
PTPRB	protein tyrosine phosphatase, receptor type B	-1.681	0.0352
PTPRK	protein tyrosine phosphatase, receptor type K	1.922	0.0324
PTPRO	protein tyrosine phosphatase, receptor type O	2.608	0.00152
PTPRR	protein tyrosine phosphatase, receptor type R	-2.215	0.000797
PTRHD1	peptidyl-tRNA hydrolase domain containing 1	1.603	5.06e-05
PTTG1	pituitary tumor-transforming 1	2.772	7.98e-05
PTX3	pentraxin 3	-11.097	5.86e-11
PURB	purine rich element binding protein B	-1.597	0.0031
PUSL1	pseudouridylate synthase-like 1	2.158	4.5e-05
PXK	PX domain containing serine/threonine kinase like	-1.678	0.000312
PYCR1	pyrroline-5-carboxylate reductase 1	3.216	1.58e-06
PYGO1	pygopus family PHD finger 1	-2.643	1.19e-05
RAB11FIP4	RAB11 family interacting protein 4	1.565	0.0182
Rab15	RAB15, member RAS oncogene family	2.262	0.0292
RAB20	RAB20, member RAS oncogene family	-2.638	0.000292
RAB34	RAB34, member RAS oncogene family	3.284	0.000489
RAB3IP	RAB3A interacting protein	-2.555	0.00427
RABGEF1	RAB guanine nucleotide exchange factor 1	-1.617	2.41e-06
RAD18	RAD18, E3 ubiquitin protein ligase	1.682	0.000284
RAD51	RAD51 recombinase	1.765	0.00064
RAD54L	RAD54 like (S. cerevisiae)	2.683	9.79e-08
RAI14	retinoic acid induced 14	3.01	0.00702
RALB	RAS like proto-oncogene B	-1.594	0.000732
RAN	RAN, member RAS oncogene family	1.565	0.014
RANBP1	RAN binding protein 1	1.586	0.00483
RAPH1	Ras association (RalGDS/AF-6) and pleckstrin homology domains 1	-1.582	0.0439
RARRES1	retinoic acid receptor responder 1	2.08	0.00651
RARRES2	retinoic acid receptor responder 2	3.965	0.000661
RASA2	RAS p21 protein activator 2	-2.086	8.78e-05
RASAL1	RAS protein activator like 1	-1.763	0.0176
RASAL2	RAS protein activator like 2	-1.691	0.000139
RASD1	ras related dexamethasone induced 1	2.193	0.0069
RASGEF1A	RasGEF domain family member 1A	-1.523	0.0353
RASSF4	Ras association domain family member 4	2.512	1.69e-07
RAVER2	ribonucleoprotein, PTB binding 2	1.955	0.0447
Rbfox3	RNA binding protein, fox-1 homolog (C. elegans) 3	1.679	0.0113
RBM47	RNA binding motif protein 47	-1.621	0.0299
RBP4	retinol binding protein 4	7.808	3.45e-08
RBPJ	recombination signal binding protein for immunoglobulin kappa J region	-1.948	0.000192
RC3H2	ring finger and CCCH-type domains 2	-1.768	0.0111
RCN1	reticulocalbin 1	2.31	4.13e-09
RCN3	reticulocalbin 3	2.024	0.000129
RCOR2	REST corepressor 2	1.667	0.033
RCOR3	REST corepressor 3	-1.543	1.18e-05
RCSD1	RCSD domain containing 1	-1.549	2.03e-10
RDM1	RAD52 motif containing 1	2.373	0.000347
RECQL4	RecQ like helicase 4	2.409	4.35e-07
REEP3	receptor accessory protein 3	-1.547	0.00956
REL	REL proto-oncogene, NF-kB subunit	-2.545	8.49e-06
RELB	RELB proto-oncogene, NF-kB subunit	1.71	9.65e-05
RELL1	RELT like 1	-1.62	0.00226
RELT	RELT, TNF receptor	1.998	2.69e-05
RET	ret proto-oncogene	1.971	0.0318
RETN	resistin	1.946	0.00127
RETREG1	reticulophagy regulator 1	-1.805	0.000135
RETSAT	retinol saturase	1.496	0.000724
RFC4	replication factor C subunit 4	1.632	0.00046
RFX3	regulatory factor X3	-1.877	0.000252
RFX4	regulatory factor X4	2.588	0.000254
RGMB	repulsive guidance molecule family member b	-1.894	0.00423
RGS1	regulator of G protein signaling 1	-2.049	0.0189
RGS4	regulator of G protein signaling 4	3.429	0.00177
RGSL1	regulator of G protein signaling like 1	-2.616	0.0203
RHBDD2	rhomboid domain containing 2	-1.641	0.000254
RHBDF1	rhomboid 5 homolog 1	3.282	0.000182
RHCG	Rh family C glycoprotein	2.373	0.0488
RHNO1	RAD9-HUS1-RAD1 interacting nuclear orphan 1	1.758	1.17e-08
RHOB	ras homolog family member B	-1.768	0.00325
RHOC	ras homolog family member C	2.359	0.00348
RIN2	Ras and Rab interactor 2	-1.688	0.00146
RLF	rearranged L-myc fusion	-1.714	6.3e-08
RMI2	RecQ mediated genome instability 2	2.705	2.63e-07
RND3	Rho family GTPase 3	2.167	0.024
RNF145	ring finger protein 145	-1.552	2.84e-09
RNF149	ring finger protein 149	-1.914	0.00208
RNF24	ring finger protein 24	-2.105	0.0277
ROPN1L	rhophilin associated tail protein 1 like	-2.144	0.00128
RORA	RAR related orphan receptor A	-1.539	0.0453
RORB	RAR related orphan receptor B	-2.4	0.027
RPA3	replication protein A3	1.672	0.000776
RPIA	ribose 5-phosphate isomerase A	1.52	0.000746
RPP25	ribonuclease P and MRP subunit p25	1.69	0.0185
RPS6KA2	ribosomal protein S6 kinase A2	-1.64	9.47e-05
RRAGD	Ras related GTP binding D	-1.733	0.0483
RRAS	related RAS viral (r-ras) oncogene homolog	1.651	0.00429
RRM2	ribonucleotide reductase regulatory subunit M2	2.627	0.000756
RRS1	ribosome biogenesis regulator homolog	1.556	0.00309
RSBN1	round spermatid basic protein 1	-1.533	0.00224
RSPH1	radial spoke head 1 homolog	-4.499	2.25e-06
RTN4RL1	reticulon 4 receptor like 1	3.092	7.69e-06
RUBCNL	RUN and cysteine rich domain containing beclin 1 interacting protein like	-1.77	0.00263
RUVBL1	RuvB like AAA ATPase 1	1.497	8.78e-05
S100A13	S100 calcium binding protein A13	1.933	0.0138
S100A14	S100 calcium binding protein A14	4.657	0.000135
S100A16	S100 calcium binding protein A16	3.297	0.0034
S100A2	S100 calcium binding protein A2	2.09	0.0398
S100A4	S100 calcium binding protein A4	1.694	0.00453
S100A5	S100 calcium binding protein A5	2.202	0.00613
S1PR2	sphingosine-1-phosphate receptor 2	1.504	0.0201
S1PR5	sphingosine-1-phosphate receptor 5	-2.597	0.0208
SAMD3	sterile alpha motif domain containing 3	-2.075	0.0309
SAMD8	sterile alpha motif domain containing 8	-1.508	0.0313
SAPCD2	suppressor APC domain containing 2	2.246	0.0308
SAXO1	stabilizer of axonemal microtubules 1	-2.489	0.00443
SBNO2	strawberry notch homolog 2	-1.54	0.0297
SCD	stearoyl-CoA desaturase	4.924	4.55e-10
SCIMP	SLP adaptor and CSK interacting membrane protein	4.131	7e-09
SCIN	scinderin	3.144	2.99e-05
SCML4	sex comb on midleg like 4 (Drosophila)	-2.261	3.09e-08
SCN3B	sodium voltage-gated channel beta subunit 3	3.007	0.00712
SCUBE1	signal peptide, CUB domain and EGF like domain containing 1	1.594	0.0244
SDC1	syndecan 1	9.144	8.92e-09
SDC2	syndecan 2	2.404	0.0288
SDC3	syndecan 3	4.151	1.44e-08
SDC4	syndecan 4	2.489	0.000437
SELENOM	selenoprotein M	3.607	0.000169
SEMA3A	semaphorin 3A	3.762	0.000646
SEMA3F	semaphorin 3F	3.186	0.00237
SEMA3G	semaphorin 3G	3.988	1.31e-05
SEMA4B	semaphorin 4B	-1.552	0.0045
SEMA5B	semaphorin 5B	2.711	0.0115
SEMA7A	semaphorin 7A (John Milton Hagen blood group)	-1.887	0.00324
SENP2	SUMO1/sentrin/SMT3 specific peptidase 2	-1.535	0.00162
2005-09-01	septin 5	-2.957	7.48e-05
SERINC2	serine incorporator 2	-1.761	0.0345
SERPINB10	serpin family B member 10	-3.314	0.00261
SERPINB4	serpin family B member 4	-4.381	0.000274
SERPIND1	serpin family D member 1	-2.6	0.000121
SERPINE1	serpin family E member 1	1.938	0.000731
SERPINF1	serpin family F member 1	3.166	0.00611
SERPING1	serpin family G member 1	3.392	7.42e-08
SERPINH1	serpin family H member 1	4.443	1.13e-08
SERPINI1	serpin family I member 1	1.598	0.025
SESN1	sestrin 1	-1.887	1.04e-07
SESN2	sestrin 2	1.63	0.0181
SESN3	sestrin 3	-1.811	0.00612
SFN	stratifin	2.319	0.0129
SFRP1	secreted frizzled related protein 1	3.099	0.00484
SFRP2	secreted frizzled related protein 2	6.947	1.2e-07
SFRP4	secreted frizzled related protein 4	7.001	7.77e-08
SFT2D2	SFT2 domain containing 2	-1.831	0.000146
SFXN3	sideroflexin 3	1.814	0.00014
SFXN4	sideroflexin 4	1.662	0.000114
SH2D1A	SH2 domain containing 1A	-1.606	0.0116
SH2D1B	SH2 domain containing 1B	1.679	0.0394
SH2D5	SH2 domain containing 5	2.657	0.00747
SH3GL1	SH3 domain containing GRB2 like 1, endophilin A2	-2.049	8.01e-08
SHE	Src homology 2 domain containing E	-2.126	0.00957
SHMT2	serine hydroxymethyltransferase 2	1.671	7.09e-10
SIGMAR1	sigma non-opioid intracellular receptor 1	1.546	2.44e-05
SIRT1	sirtuin 1	-1.694	7.66e-19
SKA1	spindle and kinetochore associated complex subunit 1	2.322	0.000797
SKIL	SKI like proto-oncogene	-1.496	0.0203
SLAMF8	SLAM family member 8	6.532	6.3e-08
SLC10A1	solute carrier family 10 member 1	-2.462	0.00148
SLC11A1	solute carrier family 11 member 1	-2.559	1.67e-06
SLC12A7	solute carrier family 12 member 7	1.767	0.0114
SLC16A13	solute carrier family 16 member 13	3.235	2.32e-05
SLC16A3	solute carrier family 16 member 3	-1.549	0.0176
SLC16A9	solute carrier family 16 member 9	-1.888	0.00824
SLC1A1	solute carrier family 1 member 1	-2.373	0.021
SLC1A5	solute carrier family 1 member 5	-2.29	0.000566
SLC22A1	solute carrier family 22 member 1	-3.229	0.00223
SLC22A13	solute carrier family 22 member 13	-3.39	0.000361
SLC22A14	solute carrier family 22 member 14	-2.188	0.0188
SLC22A4	solute carrier family 22 member 4	-1.884	0.0116
SLC25A10	solute carrier family 25 member 10	1.519	1.85e-06
SLC25A19	solute carrier family 25 member 19	1.937	6.5e-06
SLC25A22	solute carrier family 25 member 22	1.61	0.00211
SLC25A35	solute carrier family 25 member 35	1.516	0.0254
SLC25A36	solute carrier family 25 member 36	-1.65	0.00717
SLC26A8	solute carrier family 26 member 8	-20.321	6.13e-24
SLC28A3	solute carrier family 28 member 3	-3.51	9.59e-05
SLC29A1	solute carrier family 29 member 1 (Augustine blood group)	3.212	2.56e-13
SLC29A2	solute carrier family 29 member 2	1.519	0.000129
SLC2A3	solute carrier family 2 member 3	-2.287	6.86e-06
SLC2A4	solute carrier family 2 member 4	-3.966	0.000529
SLC2A6	solute carrier family 2 member 6	2.203	4.86e-06
SLC30A1	solute carrier family 30 member 1	-2.08	3.11e-05
SLC36A1	solute carrier family 36 member 1	-1.64	0.014
SLC39A10	solute carrier family 39 member 10	-1.557	0.00266
SLC39A2	solute carrier family 39 member 2	2.221	0.000976
SLC40A1	solute carrier family 40 member 1	-1.717	0.0313
SLC45A4	solute carrier family 45 member 4	-1.828	0.0069
SLC46A2	solute carrier family 46 member 2	1.772	0.00513
SLC4A3	solute carrier family 4 member 3	-4.493	2.29e-08
SLC4A7	solute carrier family 4 member 7	-1.799	2e-07
SLC4A8	solute carrier family 4 member 8	-5.403	6.38e-08
SLC6A8	solute carrier family 6 member 8	-1.574	0.000955
SLC6A9	solute carrier family 6 member 9	-1.952	0.000969
SLC7A8	solute carrier family 7 member 8	3.866	1.91e-05
SLCO2B1	solute carrier organic anion transporter family member 2B1	2.337	0.0477
SLCO3A1	solute carrier organic anion transporter family member 3A1	-1.84	0.000216
SMAD1	SMAD family member 1	2.031	0.0248
SMAD7	SMAD family member 7	-2.196	2.19e-09
SMAP2	small ArfGAP2	-1.854	6.14e-06
SMG1	SMG1, nonsense mediated mRNA decay associated PI3K related kinase	-1.677	0.00522
SMIM3	small integral membrane protein 3	-1.518	0.000476
SMPDL3B	sphingomyelin phosphodiesterase acid like 3B	-4.654	2.35e-06
SMTN	smoothelin	1.511	0.029
SMYD5	SMYD family member 5	1.503	0.00203
SNAI1	snail family transcriptional repressor 1	-2.075	0.00773
SNAI2	snail family transcriptional repressor 2	3.327	0.00178
SNCA	synuclein alpha	1.924	0.0262
SNN	stannin	-1.978	7.75e-06
SNRPA	small nuclear ribonucleoprotein polypeptide A	1.613	6e-06
SNRPD1	small nuclear ribonucleoprotein D1 polypeptide	1.578	0.000628
SNRPG	small nuclear ribonucleoprotein polypeptide G	1.931	0.00187
SNTA1	syntrophin alpha 1	1.758	0.0333
SNTB2	syntrophin beta 2	-2.288	7.67e-05
SOCS2	suppressor of cytokine signaling 2	2.811	3.07e-07
SOCS7	suppressor of cytokine signaling 7	-1.543	0.0027
SORBS3	sorbin and SH3 domain containing 3	3.166	1.85e-05
SP4	Sp4 transcription factor	-1.808	0.000938
SP6	Sp6 transcription factor	2.247	0.00475
SPAG5	sperm associated antigen 5	2.722	8.12e-05
SPARC	secreted protein acidic and cysteine rich	3.455	0.0027
SPATA46	spermatogenesis associated 46	-2.149	0.0353
SPATA6	spermatogenesis associated 6	-1.648	0.00236
SPATS2L	spermatogenesis associated serine rich 2 like	-1.996	0.00658
SPC24	SPC24, NDC80 kinetochore complex component	2.884	2.93e-05
SPC25	SPC25, NDC80 kinetochore complex component	1.764	0.00702
SPDEF	SAM pointed domain containing ETS transcription factor	2.263	0.0232
SPDL1	spindle apparatus coiled-coil protein 1	2.732	1.28e-05
SPECC1	sperm antigen with calponin homology and coiled-coil domains 1	-1.924	0.000251
SPIC	Spi-C transcription factor	4.315	0.000118
SPIDR	scaffolding protein involved in DNA repair	-2.666	2.95e-08
SPON2	spondin 2	4.5	0.000185
SPOPL	speckle type BTB/POZ protein like	-1.878	0.0025
SPRED2	sprouty related EVH1 domain containing 2	-1.655	0.00106
SPRY1	sprouty RTK signaling antagonist 1	-1.943	0.00178
SPRY2	sprouty RTK signaling antagonist 2	-2.266	2.18e-07
SPTBN5	spectrin beta, non-erythrocytic 5	-1.711	0.00483
SQLE	squalene epoxidase	2.865	1.78e-08
SREBF1	sterol regulatory element binding transcription factor 1	1.605	7.3e-05
SREBF2	sterol regulatory element binding transcription factor 2	1.533	6.84e-05
SRM	spermidine synthase	1.605	0.00305
SRPX	sushi repeat containing protein, X-linked	2.789	0.00184
SRPX2	sushi repeat containing protein, X-linked 2	1.716	0.0209
SRXN1	sulfiredoxin 1	-1.774	0.0431
SSBP2	single stranded DNA binding protein 2	-1.579	1.28e-05
SSH2	slingshot protein phosphatase 2	-2.646	4.13e-06
SSX2IP	SSX family member 2 interacting protein	-1.927	5.29e-05
ST6GALNAC2	ST6 N-acetylgalactosaminide alpha-2,6-sialyltransferase 2	1.613	0.00175
ST6GALNAC5	ST6 N-acetylgalactosaminide alpha-2,6-sialyltransferase 5	-4.755	7.91e-05
ST8SIA4	ST8 alpha-N-acetyl-neuraminide alpha-2,8-sialyltransferase 4	-2.046	6.13e-05
STAB1	stabilin 1	-2.46	7.35e-05
STARD8	StAR related lipid transfer domain containing 8	1.981	0.00276
STAT1	signal transducer and activator of transcription 1	1.727	0.0092
STEAP3	STEAP3 metalloreductase	2.106	0.00346
STEAP4	STEAP4 metalloreductase	-1.931	0.0186
STIL	SCL/TAL1 interrupting locus	1.961	4.35e-05
STK17B	serine/threonine kinase 17b	-1.76	0.000358
STK38L	serine/threonine kinase 38 like	-1.58	0.00397
STMN1	stathmin 1	1.89	0.000659
STMN3	stathmin 3	2.273	0.00348
STOML3	stomatin like 3	5.632	2.61e-08
STX1B	syntaxin 1B	-2.072	0.0325
STX3	syntaxin 3	-2.009	0.00147
STX6	syntaxin 6	-1.574	0.00378
STXBP1	syntaxin binding protein 1	2.354	0.0422
SUCNR1	succinate receptor 1	3.509	2.01e-06
SULF1	sulfatase 1	2.578	0.0244
SULF2	sulfatase 2	2.032	0.00313
SUMO3	small ubiquitin-like modifier 3	1.49	0.000129
SUSD1	sushi domain containing 1	-1.509	0.0356
SV2B	synaptic vesicle glycoprotein 2B	-2.743	0.000459
SV2C	synaptic vesicle glycoprotein 2C	-3.442	0.00186
SVEP1	sushi, von Willebrand factor type A, EGF and pentraxin domain containing 1	3.817	0.00095
SVOPL	SVOP like	-1.913	0.0367
SYCE2	synaptonemal complex central element protein 2	1.587	0.00502
SYN2	synapsin II	-4.894	1.66e-12
SYNM	synemin	-2.494	0.0211
SYT4	synaptotagmin 4	-1.795	0.0455
SYTL2	synaptotagmin like 2	-1.7	0.00184
TAC3	tachykinin 3	-3.664	2.35e-05
TAF4B	TATA-box binding protein associated factor 4b	-1.891	1.95e-06
TAGLN	transgelin	4.389	0.000174
TAOK1	TAO kinase 1	-1.654	0.0328
TAPT1	transmembrane anterior posterior transformation 1	-1.676	0.00136
TARM1	T-cell-interacting, activating receptor on myeloid cells 1	-1.944	0.0109
TBC1D23	TBC1 domain family member 23	-1.823	0.000324
TBC1D9	TBC1 domain family member 9	1.773	0.00957
TBXAS1	thromboxane A synthase 1	1.562	0.00992
TCAF2	TRPM8 channel associated factor 2	-1.783	0.00157
TCF19	transcription factor 19	4.01	3.5e-14
TCF7L1	transcription factor 7 like 1	-2.734	0.00302
TCN1	transcobalamin 1	-2.415	0.00492
TCTEX1D2	Tctex1 domain containing 2	1.526	0.00047
TCTN2	tectonic family member 2	1.539	0.00272
TEAD4	TEA domain transcription factor 4	1.894	0.0478
TENM1	teneurin transmembrane protein 1	-4.27	1.13e-08
TFAP4	transcription factor AP-4	1.856	5.92e-05
TFPI2	tissue factor pathway inhibitor 2	4.275	0.000349
TGFA	transforming growth factor alpha	-3.445	1.72e-05
TGFBR3	transforming growth factor beta receptor 3	1.604	0.0168
TGM2	transglutaminase 2	3.286	0.000298
THBS1	thrombospondin 1	-2.151	0.00829
THBS2	thrombospondin 2	3.727	0.000841
THBS3	thrombospondin 3	2.249	0.00516
THBS4	thrombospondin 4	3.796	0.000601
THEM6	thioesterase superfamily member 6	2.248	1.68e-05
THNSL1	threonine synthase like 1	-1.523	0.00516
THSD1	thrombospondin type 1 domain containing 1	3.4	0.000727
TIAM1	T-cell lymphoma invasion and metastasis 1	-1.704	0.000348
TICRR	TOPBP1 interacting checkpoint and replication regulator	2.677	1.13e-05
TIGD3	tigger transposable element derived 3	2.446	0.00404
TIMD4	T-cell immunoglobulin and mucin domain containing 4	2.197	0.0357
TIMELESS	timeless circadian clock	1.5	0.00118
TIMP1	TIMP metallopeptidase inhibitor 1	1.731	0.00681
TIMP2	TIMP metallopeptidase inhibitor 2	1.52	0.00627
TIMP4	TIMP metallopeptidase inhibitor 4	-6.15	8.54e-11
TIRAP	TIR domain containing adaptor protein	-2.075	0.000182
TK1	thymidine kinase 1	1.983	0.000268
TLE2	transducin like enhancer of split 2	1.81	0.0248
TLE3	transducin like enhancer of split 3	-1.498	0.0208
TLR4	toll like receptor 4	-1.557	0.0312
TLR7	toll like receptor 7	-1.568	0.0473
TM4SF18	transmembrane 4 L six family member 18	4.826	4.66e-05
TM6SF2	transmembrane 6 superfamily member 2	2.62	0.0124
TMC1	transmembrane channel like 1	2.493	0.0247
TMCC3	transmembrane and coiled-coil domain family 3	-1.729	0.0403
TMEM106A	transmembrane protein 106A	1.82	0.000333
TMEM132A	transmembrane protein 132A	-2.225	0.000405
TMEM158	transmembrane protein 158 (gene/pseudogene)	4.196	0.00039
TMEM185B	transmembrane protein 185B	-1.744	2.87e-08
TMEM2	transmembrane protein 2	-1.694	1.3e-06
TMEM229B	transmembrane protein 229B	-2.64	1.36e-06
TMEM245	transmembrane protein 245	-2.15	3.96e-05
TMEM255A	transmembrane protein 255A	2.826	0.00112
TMEM33	transmembrane protein 33	-1.62	0.0072
TMEM35A	transmembrane protein 35A	-2.062	0.0163
TMEM37	transmembrane protein 37	2.055	0.0405
TMEM45A	transmembrane protein 45A	3.398	0.000156
TMEM51	transmembrane protein 51	3.251	7.32e-08
TMEM89	transmembrane protein 89	-2.457	0.0111
TMEM98	transmembrane protein 98	2.885	0.00557
TMF1	TATA element modulatory factor 1	-1.67	0.00077
TMIGD2	transmembrane and immunoglobulin domain containing 2	2.001	0.0111
TMPRSS3	transmembrane protease, serine 3	-5.05	4.62e-05
TNF	tumor necrosis factor	1.586	0.000749
TNFAIP2	TNF alpha induced protein 2	1.566	0.0224
TNFAIP6	TNF alpha induced protein 6	-3.989	0.000126
TNFRSF18	TNF receptor superfamily member 18	3.634	2.62e-14
TNFRSF21	TNF receptor superfamily member 21	1.707	0.00228
TNFRSF25	TNF receptor superfamily member 25	1.497	0.0309
TNFRSF4	TNF receptor superfamily member 4	1.82	0.00706
TNFRSF8	TNF receptor superfamily member 8	2.4	0.000237
TNFSF13	TNF superfamily member 13	2.012	0.000394
TNIP3	TNFAIP3 interacting protein 3	4.034	0.00017
TNKS	tankyrase	-1.633	0.00153
TNNT3	troponin T3, fast skeletal type	-2.431	0.0151
TNR	tenascin R	4.441	1.28e-05
TNRC6B	trinucleotide repeat containing 6B	-1.695	9.59e-05
TNS2	tensin 2	-3.804	2.05e-05
TOGARAM2	TOG array regulator of axonemal microtubules 2	2.264	0.00384
TOMM40L	translocase of outer mitochondrial membrane 40 like	1.564	4.45e-08
TOP2A	topoisomerase (DNA) II alpha	3.199	3.18e-06
TP53BP2	tumor protein p53 binding protein 2	1.966	0.0477
TP53INP1	tumor protein p53 inducible nuclear protein 1	-2.115	0.000234
TPPP	tubulin polymerization promoting protein	1.887	0.0237
TPX2	TPX2, microtubule nucleation factor	1.824	0.00384
TRAF3IP2	TRAF3 interacting protein 2	1.524	0.0141
TREM2	triggering receptor expressed on myeloid cells 2	1.738	0.0174
TREX1	three prime repair exonuclease 1	1.589	0.0327
TRIB1	tribbles pseudokinase 1	-1.98	0.000115
TRIM14	tripartite motif containing 14	1.55	0.0209
TRIM38	tripartite motif containing 38	1.638	0.00384
TRIM47	tripartite motif containing 47	5.585	9.83e-14
TRIP13	thyroid hormone receptor interactor 13	2.16	1.64e-06
TRPC1	transient receptor potential cation channel subfamily C member 1	-1.582	0.0359
TRPC5	transient receptor potential cation channel subfamily C member 5	-3.207	0.000801
TRPM2	transient receptor potential cation channel subfamily M member 2	-1.787	0.00963
TRPM6	transient receptor potential cation channel subfamily M member 6	-2.763	0.000127
TRPS1	transcriptional repressor GATA binding 1	-1.926	8.24e-06
TSC22D2	TSC22 domain family member 2	-1.616	1.74e-08
TSC22D3	TSC22 domain family member 3	-2.14	6.01e-08
TSPAN33	tetraspanin 33	1.77	0.0117
TSPAN7	tetraspanin 7	2.059	0.0196
TTBK2	tau tubulin kinase 2	-1.719	0.0191
TTC22	tetratricopeptide repeat domain 22	2.477	0.00165
TTC33	tetratricopeptide repeat domain 33	-1.516	3.02e-05
TTC9	tetratricopeptide repeat domain 9	1.975	0.0451
TTLL5	tubulin tyrosine ligase like 5	1.544	1.6e-06
TTYH1	tweety family member 1	1.504	0.0248
TTYH2	tweety family member 2	2.024	0.0116
TUBA1B	tubulin alpha 1b	2.036	2.51e-10
TUBB	tubulin beta class I	1.952	1.07e-10
TUBB2A	tubulin beta 2A class IIa	1.614	0.00377
TUBB3	tubulin beta 3 class III	2.002	0.00472
TUBB4A	tubulin beta 4A class IVa	2.357	0.00353
TUBB6	tubulin beta 6 class V	1.645	0.0288
TULP3	tubby like protein 3	1.606	0.0413
TXLNB	taxilin beta	-1.963	0.00706
TXNIP	thioredoxin interacting protein	-2.424	4.17e-09
TXNRD3	thioredoxin reductase 3	-2.179	0.00017
TYMS	thymidylate synthetase	1.882	2.47e-05
UAP1	UDP-N-acetylglucosamine pyrophosphorylase 1	-1.515	0.00669
UBA7	ubiquitin like modifier activating enzyme 7	2.009	0.0313
UBASH3B	ubiquitin associated and SH3 domain containing B	-1.526	0.0022
UBE2C	ubiquitin conjugating enzyme E2 C	2.458	0.00143
UBE2G1	ubiquitin conjugating enzyme E2 G1	2.011	0.00152
UBE2H	ubiquitin conjugating enzyme E2 H	-2.525	2.35e-06
UBN2	ubinuclein 2	-1.741	0.00433
UCK2	uridine-cytidine kinase 2	1.544	0.000896
UEVLD	UEV and lactate/malate dehyrogenase domains	-1.669	0.00506
UFSP2	UFM1 specific peptidase 2	-1.496	1.75e-06
UGDH	UDP-glucose 6-dehydrogenase	1.8	1.04e-07
UHRF1	ubiquitin like with PHD and ring finger domains 1	3.248	2.42e-10
ULK1	unc-51 like autophagy activating kinase 1	-1.497	0.0323
UNG	uracil DNA glycosylase	2.193	8.21e-07
UPB1	beta-ureidopropionase 1	3.779	1.25e-07
UPP1	uridine phosphorylase 1	-2.245	0.00501
USF3	upstream transcription factor family member 3	-1.723	0.0189
USHBP1	USH1 protein network component harmonin binding protein 1	1.709	0.0282
USP26	ubiquitin specific peptidase 26	-3.483	0.00122
USP53	ubiquitin specific peptidase 53	-1.647	0.00302
UVSSA	UV stimulated scaffold protein A	-1.498	0.0263
VAT1L	vesicle amine transport 1 like	-2.592	0.000349
VCAM1	vascular cell adhesion molecule 1	6.701	3.42e-08
VCAN	versican	-2.803	0.000132
VEGFC	vascular endothelial growth factor C	1.891	0.028
VIPR2	vasoactive intestinal peptide receptor 2	-1.648	0.0436
VLDLR	very low density lipoprotein receptor	-2.203	8.51e-05
VNN1	vanin 1	-1.795	0.0208
VNN2	vanin 2	-1.902	0.000272
VPS13D	vacuolar protein sorting 13 homolog D	-1.587	3.36e-06
VPS37D	VPS37D, ESCRT-I subunit	-3.213	0.00128
VWA1	von Willebrand factor A domain containing 1	2.054	0.0451
VWA2	von Willebrand factor A domain containing 2	-4.269	1.22e-06
VWC2	von Willebrand factor C domain containing 2	2.395	0.0429
VWF	von Willebrand factor	2.377	0.0244
WARS	tryptophanyl-tRNA synthetase	1.764	0.00759
WDFY3	WD repeat and FYVE domain containing 3	-1.864	0.00379
WDHD1	WD repeat and HMG-box DNA binding protein 1	2.078	5.2e-08
WDR34	WD repeat domain 34	1.898	2.55e-06
WDR78	WD repeat domain 78	-1.539	0.0131
Wfdc3	WAP four-disulfide core domain 3	2.126	0.0497
WHRN	whirlin	-1.751	0.000128
WIPI1	WD repeat domain, phosphoinositide interacting 1	-1.745	0.0149
WNT2	Wnt family member 2	4.166	0.000169
WSCD2	WSC domain containing 2	3.043	0.00616
WWC1	WW and C2 domain containing 1	2.051	0.0174
WWOX	WW domain containing oxidoreductase	1.553	0.000241
XCR1	X-C motif chemokine receptor 1	-2.415	0.0012
XKR5	XK related 5	3.069	4.73e-06
XKR8	XK related 8	-2.581	1.23e-08
XPNPEP2	X-prolyl aminopeptidase 2	1.764	0.00914
XPO6	exportin 6	-1.815	4.31e-06
XRN1	5'-3' exoribonuclease 1	-1.569	0.0384
XYLT1	xylosyltransferase 1	-1.973	0.000691
YARS	tyrosyl-tRNA synthetase	1.703	1.64e-11
YBX2	Y-box binding protein 2	-2.165	0.0128
YIPF7	Yip1 domain family member 7	-2.313	0.046
ZAR1L	zygote arrest 1 like	-1.617	0.0155
ZBED6	zinc finger BED-type containing 6	-1.718	0.0312
ZBP1	Z-DNA binding protein 1	2.706	0.00393
ZBTB10	zinc finger and BTB domain containing 10	-1.626	3.63e-06
ZBTB16	zinc finger and BTB domain containing 16	-2.119	0.00668
ZBTB20	zinc finger and BTB domain containing 20	-2.124	0.000976
ZBTB25	zinc finger and BTB domain containing 25	-1.583	0.0312
ZBTB34	zinc finger and BTB domain containing 34	-1.774	0.00942
ZBTB37	zinc finger and BTB domain containing 37	-1.833	0.0153
ZBTB41	zinc finger and BTB domain containing 41	-1.901	0.000812
ZBTB46	zinc finger and BTB domain containing 46	2.119	0.0121
ZC2HC1C	zinc finger C2HC-type containing 1C	-1.895	0.0286
ZC3H6	zinc finger CCCH-type containing 6	-1.506	0.0204
Zcchc13	zinc finger, CCHC domain containing 13	1.764	0.00943
ZDHHC23	zinc finger DHHC-type containing 23	-1.614	0.00894
ZDHHC7	zinc finger DHHC-type containing 7	-1.802	2.69e-07
ZMAT3	zinc finger matrin-type 3	-1.69	0.0151
ZMYND15	zinc finger MYND-type containing 15	2.673	7.93e-05
ZNF217	zinc finger protein 217	-1.495	0.00285
ZNF292	zinc finger protein 292	-1.694	0.000199
ZNF330	zinc finger protein 330	1.507	0.00434
ZNF423	zinc finger protein 423	2.456	0.0388
ZNF503	zinc finger protein 503	2.155	0.0249
ZNF521	zinc finger protein 521	2.494	0.0283
ZNF599	zinc finger protein 599	-1.619	0.0328
ZNF654	zinc finger protein 654	-1.778	0.000182
ZNF672	zinc finger protein 672	1.59	0.0415
ZNF683	zinc finger protein 683	3.026	8.05e-05
ZNF699	zinc finger protein 699	-1.527	0.00753
ZNF81	zinc finger protein 81	-2.045	0.00354
ZP2	zona pellucida glycoprotein 2	-2.883	0.0105
ZP3	zona pellucida glycoprotein 3	1.746	0.0222
ZSWIM6	zinc finger SWIM-type containing 6	-1.766	0.000841
ZSWIM8	zinc finger SWIM-type containing 8	-1.53	1.23e-07
