# Supplementary material for: Blood immune transcriptome analysis of artificially fed dairy calves and naturally suckled beef calves from birth to 7 days of age
Source: Sci Rep. 2018 Oct 18;8:15461. doi: 10.1038/s41598-018-33627-0 (PMC6194081; doi:10.1038/s41598-018-33627-0)
Supplement: Supplementary file 5 — Dataset 5 [file 41598_2018_33627_MOESM5_ESM.xlsx]

## Sheet: Sheet1
Symbol	Entrez Gene Name	Fold Change1	p-value
A2M	alpha-2-macroglobulin	-1.6	0.0219
ABCA3	ATP binding cassette subfamily A member 3	-1.823	0.00798
ABCC3	ATP binding cassette subfamily C member 3	-1.614	0.0345
ACER3	alkaline ceramidase 3	-1.705	0.0281
ACP2	acid phosphatase 2, lysosomal	-1.802	0.00798
ACTA2	actin, alpha 2, smooth muscle, aorta	-2.338	0.0391
ADCY6	adenylate cyclase 6	-1.987	0.0437
ADGRG6	adhesion G protein-coupled receptor G6	-2.216	0.0425
ADTRP	androgen dependent TFPI regulating protein	-2.829	0.00573
AGMAT	agmatinase	-2.63	0.00635
AKR7A2	aldo-keto reductase family 7 member A2	-1.506	0.0382
ALDH3B1	aldehyde dehydrogenase 3 family member B1	-1.641	0.029
ALDOC	aldolase, fructose-bisphosphate C	-1.748	0.0161
ALOX12	arachidonate 12-lipoxygenase, 12S type	-2.855	0.000813
ALPK2	alpha kinase 2	-2.699	0.00505
ANKRD22	ankyrin repeat domain 22	-2.337	0.00747
ANKRD35	ankyrin repeat domain 35	-3.628	0.000813
ANO10	anoctamin 10	-1.824	0.0142
ANXA3	annexin A3	-1.838	0.0169
AOAH	acyloxyacyl hydrolase	-2.08	0.00695
AOC3	amine oxidase, copper containing 3	-3.586	0.00529
AP1M2	adaptor related protein complex 1 mu 2 subunit	-2.265	0.0281
AQP1	aquaporin 1 (Colton blood group)	-3.023	0.0408
AQP11	aquaporin 11	-2.993	0.00982
AQP3	aquaporin 3 (Gill blood group)	2.104	0.00896
ATF3	activating transcription factor 3	-2.059	0.00491
ATP11A	ATPase phospholipid transporting 11A	-1.735	0.0281
ATP1A1	ATPase Na+/K+ transporting subunit alpha 1	-1.618	0.00551
BATF2	basic leucine zipper ATF-like transcription factor 2	-3.343	0.0125
BGN	biglycan	-3.173	0.0189
BNIP3L	BCL2 interacting protein 3 like	-2.195	0.0236
BTG3	BTG anti-proliferation factor 3	-1.553	0.00998
C1orf54	chromosome 1 open reading frame 54	-1.585	0.0437
C1QA	complement C1q A chain	-2.225	0.0412
C1QB	complement C1q B chain	-2.292	0.0302
C1QC	complement C1q C chain	-2.201	0.0442
C2	complement C2	-2.672	0.0393
C3	complement C3	-2.131	0.0189
CACNA1E	calcium voltage-gated channel subunit alpha1 E	2.515	0.0252
CALD1	caldesmon 1	-3.72	0.000491
CAMK1	calcium/calmodulin dependent protein kinase I	-2.303	0.0189
CARD10	caspase recruitment domain family member 10	-2.629	0.0142
CAVIN2	caveolae associated protein 2	-2.297	0.0466
CCL3L3	C-C motif chemokine ligand 3 like 3	-2.415	0.0281
CCRL2	C-C motif chemokine receptor like 2	-2.732	0.0146
CD300A	CD300a molecule	-1.617	0.0359
CD59	CD59 molecule (CD59 blood group)	-1.833	0.0425
CD68	CD68 molecule	-2.208	0.000491
CD83	CD83 molecule	-1.978	0.0104
CD96	CD96 molecule	1.627	0.0296
CDC42BPB	CDC42 binding protein kinase beta	-1.925	0.0189
CDC42EP4	CDC42 effector protein 4	-1.655	0.0452
CDH1	cadherin 1	-2.582	0.0049
CFAP126	cilia and flagella associated protein 126	-1.86	0.00321
CFAP69	cilia and flagella associated protein 69	-2.859	0.0137
CFP	complement factor properdin	-1.528	0.038
CLMN	calmin	-4.005	0.00321
CLNK	cytokine dependent hematopoietic cell linker	2.027	0.0323
CLU	clusterin	-2.127	0.0464
CMBL	carboxymethylenebutenolidase homolog	-2.099	0.00354
CNKSR3	CNKSR family member 3	-2.495	0.0261
CRYBA1	crystallin beta A1	-4.231	0.00186
CSF1	colony stimulating factor 1	-2.421	0.0448
CTLA4	cytotoxic T-lymphocyte associated protein 4	2.359	0.0464
CTNNA1	catenin alpha 1	-1.506	0.0401
CTNNAL1	catenin alpha like 1	-1.738	0.039
CTNND1	catenin delta 1	-1.709	0.0172
CTSC	cathepsin C	-1.589	0.0462
CTSZ	cathepsin Z	-1.882	0.00551
CTTNBP2	cortactin binding protein 2	-1.825	0.0306
CXCL16	C-X-C motif chemokine ligand 16	-1.89	0.00573
CXCR3	C-X-C motif chemokine receptor 3	2.204	0.0189
CXCR6	C-X-C motif chemokine receptor 6	3.285	0.00321
DAPK1	death associated protein kinase 1	-1.652	0.019
DCSTAMP	dendrocyte expressed seven transmembrane protein	-2.656	0.0172
DHRS7	dehydrogenase/reductase 7	-2.215	0.000813
DIRC2	disrupted in renal carcinoma 2	-1.516	0.0438
DMXL2	Dmx like 2	-2.379	0.0457
DNAJB13	DnaJ heat shock protein family (Hsp40) member B13	-2.205	0.0462
DNAJC6	DnaJ heat shock protein family (Hsp40) member C6	2.493	0.0302
DNASE1L1	deoxyribonuclease 1 like 1	-1.502	0.0436
DOC2A	double C2 domain alpha	-3.154	0.0016
DSTN	destrin, actin depolymerizing factor	-2.233	0.0281
DUSP5	dual specificity phosphatase 5	-1.741	0.0395
DYNLT1	dynein light chain Tctex-type 1	-1.816	0.0195
DYRK3	dual specificity tyrosine phosphorylation regulated kinase 3	-2.633	0.0446
EBI3	Epstein-Barr virus induced 3	-2.47	0.00354
ECE1	endothelin converting enzyme 1	-1.515	0.0125
ECM1	extracellular matrix protein 1	-2.188	0.0137
ENO3	enolase 3	-2.263	0.000287
ENPP5	ectonucleotide pyrophosphatase/phosphodiesterase 5 (putative)	-2.046	0.00393
ESM1	endothelial cell specific molecule 1	2.85	0.0484
F11R	F11 receptor	-2.069	0.0295
FAIM2	Fas apoptotic inhibitory molecule 2	2.276	0.023
FAM171A1	family with sequence similarity 171 member A1	-3.255	0.0254
FAM49A	family with sequence similarity 49 member A	-1.724	0.00727
FAR2	fatty acyl-CoA reductase 2	-1.944	0.0484
FCER1G	Fc fragment of IgE receptor Ig	-1.586	0.012
FCRL6	Fc receptor like 6	-2.382	0.0311
FES	FES proto-oncogene, tyrosine kinase	-1.567	0.0222
FGR	FGR proto-oncogene, Src family tyrosine kinase	-1.624	0.0247
FHL1	four and a half LIM domains 1	-2.17	0.0321
GADL1	glutamate decarboxylase like 1	-2.909	0.0408
GALR1	galanin receptor 1	-2.279	0.036
GATA1	GATA binding protein 1	-2.596	0.04
GATM	glycine amidinotransferase	-2.714	0.00124
GDPD2	glycerophosphodiester phosphodiesterase domain containing 2	-2.828	0.0406
GIMAP1	GTPase, IMAP family member 1	1.641	0.0436
GLB1L	galactosidase beta 1 like	-2.239	0.00321
GLUL	glutamate-ammonia ligase	-1.671	0.0462
GMPR	guanosine monophosphate reductase	-2.631	0.00354
GNAO1	G protein subunit alpha o1	3.475	0.00551
GNAS	GNAS complex locus	-1.571	0.0228
GNG7	G protein subunit gamma 7	-1.624	0.00933
GPR158	G protein-coupled receptor 158	-2.983	0.0327
GPR4	G protein-coupled receptor 4	-2.433	0.0311
GRB10	growth factor receptor bound protein 10	-1.761	0.0499
GRK3	G protein-coupled receptor kinase 3	-1.682	0.0297
Gulo	gulonolactone (L-) oxidase	-3.155	0.0187
HAL	histidine ammonia-lyase	-2.549	0.0253
HCK	HCK proto-oncogene, Src family tyrosine kinase	-1.775	0.00132
HEMGN	hemogen	-2.936	0.0463
HES1	hes family bHLH transcription factor 1	-1.956	0.0172
HOMER1	homer scaffolding protein 1	1.79	0.0169
HSD17B12	hydroxysteroid 17-beta dehydrogenase 12	-1.497	0.0143
ICAM1	intercellular adhesion molecule 1	-2.651	0.000813
ICOS	inducible T-cell costimulator	2.209	0.00345
IL12B	interleukin 12B	-2.439	0.00573
IL12RB2	interleukin 12 receptor subunit beta 2	-1.9	0.0436
IL15	interleukin 15	-1.935	0.023
IL1RN	interleukin 1 receptor antagonist	-1.648	0.024
ILK	integrin linked kinase	-1.601	0.015
IRAK2	interleukin 1 receptor associated kinase 2	-1.633	0.00817
IRF1	interferon regulatory factor 1	-1.727	0.0297
ITGAD	integrin subunit alpha D	-1.63	0.0401
ITGB3	integrin subunit beta 3	-2.583	0.0134
ITPKA	inositol-trisphosphate 3-kinase A	2.598	0.0281
JAML	junction adhesion molecule like	-1.593	0.024
JUN	Jun proto-oncogene, AP-1 transcription factor subunit	-1.736	0.0119
JUP	junction plakoglobin	-2.606	0.0262
KAZALD1	Kazal type serine peptidase inhibitor domain 1	-3.56	0.0172
KCNJ16	potassium voltage-gated channel subfamily J member 16	-2.895	0.0295
KIRREL2	kin of IRRE like 2 (Drosophila)	-2.772	0.0161
KLRC1	killer cell lectin like receptor C1	2.866	0.019
KRT72	keratin 72	-2.374	0.0489
KYNU	kynureninase	-1.699	0.0438
LAMA5	laminin subunit alpha 5	-1.883	0.00665
LAMP1	lysosomal associated membrane protein 1	-1.538	0.0374
LAPTM4B	lysosomal protein transmembrane 4 beta	-2.202	0.0361
LIMS1	LIM zinc finger domain containing 1	-1.664	0.0359
LIPA	lipase A, lysosomal acid type	-1.58	0.0395
LITAF	lipopolysaccharide induced TNF factor	-1.806	0.00452
LMCD1	LIM and cysteine rich domains 1	-3.205	0.0302
LMNA	lamin A/C	-2.321	0.0297
LRRC25	leucine rich repeat containing 25	-1.895	0.00952
LRRC28	leucine rich repeat containing 28	-1.581	0.0497
LRRN3	leucine rich repeat neuronal 3	2.885	0.0265
LTBR	lymphotoxin beta receptor	-1.673	0.0145
MAB21L1	mab-21 like 1	1.767	0.0425
MAP2	microtubule associated protein 2	-1.907	0.0464
MAP3K8	mitogen-activated protein kinase kinase kinase 8	-1.559	0.0281
Mapre2	microtubule-associated protein, RP/EB family, member 2	-1.809	0.0111
2003-03-01	membrane associated ring-CH-type finger 3	-2.889	0.0417
2008-03-01	membrane associated ring-CH-type finger 8	-1.572	0.0189
MCEMP1	mast cell expressed membrane protein 1	-1.652	0.0408
MEIS1	Meis homeobox 1	-2.25	0.00785
MERTK	MER proto-oncogene, tyrosine kinase	-2.289	0.00572
MICU1	mitochondrial calcium uptake 1	-1.624	0.011
MMP14	matrix metallopeptidase 14	-3.373	0.00321
MPL	MPL proto-oncogene, thrombopoietin receptor	-2.41	0.038
MPP1	membrane palmitoylated protein 1	-1.574	0.0059
MRVI1	murine retrovirus integration site 1 homolog	-3.852	0.00199
MS4A7	membrane spanning 4-domains A7	-2.148	0.00214
MXI1	MAX interactor 1, dimerization protein	-2.162	0.0225
MYL9	myosin light chain 9	-2.311	0.0254
MYOF	myoferlin	-2.294	0.0227
MZB1	marginal zone B and B1 cell specific protein	2.772	0.0104
NAIP	NLR family apoptosis inhibitory protein	-1.878	0.0297
NCR1	natural cytotoxicity triggering receptor 1	2.421	0.0128
NEU2	neuraminidase 2	-2.945	0.0436
NFE2L2	nuclear factor, erythroid 2 like 2	-1.524	0.0281
NFE2L3	nuclear factor, erythroid 2 like 3	-1.587	0.0457
NINJ1	ninjurin 1	-1.653	0.00576
NLRP2	NLR family pyrin domain containing 2	-2.777	0.0281
NOD1	nucleotide binding oligomerization domain containing 1	-2.182	0.00576
NPC2	NPC intracellular cholesterol transporter 2	-1.581	0.0425
NPTX1	neuronal pentraxin 1	-3.96	0.000521
NQO1	NAD(P)H quinone dehydrogenase 1	-2.215	0.0281
NR1H3	nuclear receptor subfamily 1 group H member 3	-2.344	0.000813
NR4A1	nuclear receptor subfamily 4 group A member 1	-2.012	0.0109
NUPR1	nuclear protein 1, transcriptional regulator	-2.963	0.00689
NXPH3	neurexophilin 3	2.979	0.0265
OCSTAMP	osteoclast stimulatory transmembrane protein	-2.755	0.00573
P2RX1	purinergic receptor P2X 1	-2.473	0.0244
P4HA3	prolyl 4-hydroxylase subunit alpha 3	-2.946	0.0359
PADI4	peptidyl arginine deiminase 4	-1.799	0.0311
PAM	peptidylglycine alpha-amidating monooxygenase	-1.806	0.0109
PAPSS2	3'-phosphoadenosine 5'-phosphosulfate synthase 2	-1.666	0.0254
PARVB	parvin beta	-3.562	0.000521
PAX8	paired box 8	-1.73	0.0273
PBX4	PBX homeobox 4	-2.345	0.0108
PDE11A	phosphodiesterase 11A	-3.039	0.0403
PDXK	pyridoxal kinase	-1.907	0.0127
PDZK1IP1	PDZK1 interacting protein 1	-2.413	0.023
PECAM1	platelet and endothelial cell adhesion molecule 1	-1.794	0.00507
PILRA	paired immunoglobin like type 2 receptor alpha	-1.829	0.0445
PIR	pirin	-1.961	0.00354
PLA2R1	phospholipase A2 receptor 1	-4.29	0.000334
PLAGL2	PLAG1 like zinc finger 2	-1.51	0.0497
PLD1	phospholipase D1	-1.804	0.0376
PLEK	pleckstrin	-1.767	0.0408
PLEK2	pleckstrin 2	-2.379	0.0265
PLEKHB1	pleckstrin homology domain containing B1	-2.596	0.0302
PLOD1	procollagen-lysine,2-oxoglutarate 5-dioxygenase 1	-1.74	0.024
PLXNA1	plexin A1	-1.934	0.0238
PRF1	perforin 1	1.936	0.0182
PRKCI	protein kinase C iota	-1.637	0.0425
PRR5L	proline rich 5 like	-1.815	0.0302
PSAP	prosaposin	-1.576	0.0321
PSTPIP2	proline-serine-threonine phosphatase interacting protein 2	-1.789	0.00997
PTAFR	platelet activating factor receptor	-1.69	0.0252
PTGDR2	prostaglandin D2 receptor 2	2.188	0.0387
PTGS1	prostaglandin-endoperoxide synthase 1	-2.34	0.0249
PTGS2	prostaglandin-endoperoxide synthase 2	-1.908	0.0336
PTPN13	protein tyrosine phosphatase, non-receptor type 13	-2.364	0.0311
PTPRB	protein tyrosine phosphatase, receptor type B	-2.05	0.0189
PTPRG	protein tyrosine phosphatase, receptor type G	-2.537	0.0387
PTPRN	protein tyrosine phosphatase, receptor type N	-1.941	0.0266
PYGO1	pygopus family PHD finger 1	1.861	0.0421
RAB13	RAB13, member RAS oncogene family	-2.881	0.0148
RAB39B	RAB39B, member RAS oncogene family	1.716	0.0295
RAB7B	RAB7B, member RAS oncogene family	-1.907	0.041
RAMP3	receptor activity modifying protein 3	-2.84	0.0109
RBPMS	RNA binding protein with multiple splicing	-2.155	0.00321
RELT	RELT, TNF receptor	-1.98	0.000829
RETN	resistin	-2.328	0.000813
ROGDI	rogdi homolog	-1.783	0.0437
RORA	RAR related orphan receptor A	1.799	0.0265
RORC	RAR related orphan receptor C	4.801	0.000187
RRAS	related RAS viral (r-ras) oncogene homolog	-1.604	0.0359
RSU1	Ras suppressor protein 1	-1.753	0.0281
RXRA	retinoid X receptor alpha	-1.504	0.0446
SAMD4A	sterile alpha motif domain containing 4A	-1.902	0.0365
SARS	seryl-tRNA synthetase	-1.609	0.0267
SAXO1	stabilizer of axonemal microtubules 1	2.461	0.0281
SCAMP5	secretory carrier membrane protein 5	-1.592	0.0446
SCIN	scinderin	-2.543	0.00904
SCML2	sex comb on midleg like 2 (Drosophila)	-1.605	0.041
SCN9A	sodium voltage-gated channel alpha subunit 9	-2.373	0.0424
SDC3	syndecan 3	-2.527	0.00512
SDC4	syndecan 4	-2.253	0.0161
SDCBP	syndecan binding protein	-1.591	0.0073
Sectm1b	secreted and transmembrane 1B	-2.419	0.041
SERPINE1	serpin family E member 1	-1.979	0.00573
SETD9	SET domain containing 9	-1.736	0.0257
SIRPA	signal regulatory protein alpha	-1.79	0.00219
SKAP2	src kinase associated phosphoprotein 2	-1.62	0.0336
SLAMF8	SLAM family member 8	-2.867	0.0254
SLC12A3	solute carrier family 12 member 3	-2.832	0.0401
SLC13A4	solute carrier family 13 member 4	-2.536	0.0133
SLC13A5	solute carrier family 13 member 5	-1.724	0.0421
SLC16A5	solute carrier family 16 member 5	-1.577	0.0433
SLC24A3	solute carrier family 24 member 3	-3.138	0.00186
SLC25A19	solute carrier family 25 member 19	-1.621	0.0133
SLC2A6	solute carrier family 2 member 6	-1.917	0.00354
SLC31A2	solute carrier family 31 member 2	-1.719	0.00551
SLC46A2	solute carrier family 46 member 2	-1.998	0.00576
SLC4A10	solute carrier family 4 member 10	2.18	0.0274
SLC6A4	solute carrier family 6 member 4	-2.584	0.0106
SLC7A7	solute carrier family 7 member 7	-1.659	0.00345
SLC7A8	solute carrier family 7 member 8	-3.187	0.0049
SMURF1	SMAD specific E3 ubiquitin protein ligase 1	-1.627	0.00798
SNX10	sorting nexin 10	-1.998	0.0216
SNX18	sorting nexin 18	-1.656	0.0302
SOAT1	sterol O-acyltransferase 1	-1.496	0.0311
SOD3	superoxide dismutase 3	-3.112	0.0271
SPRY2	sprouty RTK signaling antagonist 2	1.678	0.0189
SPTB	spectrin beta, erythrocytic	-3.284	0.0161
ST6GALNAC6	ST6 N-acetylgalactosaminide alpha-2,6-sialyltransferase 6	-2.106	0.00959
STAMBPL1	STAM binding protein like 1	1.736	0.0148
STEAP3	STEAP3 metalloreductase	-2.708	0.000981
STEAP4	STEAP4 metalloreductase	-2.022	0.0469
STOM	stomatin	-1.852	0.00952
STRIP2	striatin interacting protein 2	-2.251	0.0287
STX11	syntaxin 11	-1.858	0.0408
STX2	syntaxin 2	-2.125	0.000813
STXBP1	syntaxin binding protein 1	-4.035	0.0049
SULT1B1	sulfotransferase family 1B member 1	3.681	0.0119
TBC1D2B	TBC1 domain family member 2B	-1.581	0.0378
TBC1D8	TBC1 domain family member 8	-1.729	0.0281
TBC1D9	TBC1 domain family member 9	-1.92	0.0195
TBX21	T-box 21	1.854	0.0493
TBXAS1	thromboxane A synthase 1	-1.783	0.0059
TCIRG1	T-cell immune regulator 1, ATPase H+ transporting V0 subunit a3	-1.494	0.0474
TCN2	transcobalamin 2	-1.719	0.0489
TEX2	testis expressed 2	-1.495	0.038
TG	thyroglobulin	-2.268	0.000813
TGFB1I1	transforming growth factor beta 1 induced transcript 1	-1.896	0.0436
TGM2	transglutaminase 2	-3.107	0.00665
THBS1	thrombospondin 1	-2.26	0.0281
TIGIT	T-cell immunoreceptor with Ig and ITIM domains	2.271	0.0345
TIMP2	TIMP metallopeptidase inhibitor 2	-1.813	0.00103
TLR2	toll like receptor 2	-1.636	0.0437
TMBIM1	transmembrane BAX inhibitor motif containing 1	-2.011	0.00254
TMEM184B	transmembrane protein 184B	-1.524	0.0162
TMEM51	transmembrane protein 51	-2.024	0.0189
TMEM55A	transmembrane protein 55A	-2.252	0.0446
TNFAIP8L3	TNF alpha induced protein 8 like 3	-2.977	0.009
TNFRSF8	TNF receptor superfamily member 8	-2.55	0.00124
TNFSF9	TNF superfamily member 9	-1.985	0.0177
TNIP3	TNFAIP3 interacting protein 3	-3.531	0.00727
TNR	tenascin R	-3.03	0.00959
TOM1L1	target of myb1 like 1 membrane trafficking protein	-2.467	0.00321
TREML1	triggering receptor expressed on myeloid cells like 1	-4.192	0.000491
TRIM47	tripartite motif containing 47	-1.939	0.0442
TRPM2	transient receptor potential cation channel subfamily M member 2	1.859	0.0298
TSPAN17	tetraspanin 17	-1.923	0.0367
TSPAN7	tetraspanin 7	-3.279	0.000899
TYROBP	TYRO protein tyrosine kinase binding protein	-1.56	0.0311
USP46	ubiquitin specific peptidase 46	-1.517	0.0232
VNN2	vanin 2	-1.622	0.041
VWF	von Willebrand factor	-3.91	0.00289
WBP2	WW domain binding protein 2	-1.691	0.00551
Wfdc21	WAP four-disulfide core domain 21	-3.135	0.0346
Wfdc3	WAP four-disulfide core domain 3	-2.649	0.0393
WIPF3	WAS/WASL interacting protein family member 3	-1.962	0.0499
ZBTB12	zinc finger and BTB domain containing 12	-1.496	0.00877
ZBTB42	zinc finger and BTB domain containing 42	1.571	0.0425
ZFHX3	zinc finger homeobox 3	-1.816	0.0393
