# Supplementary material for: Blood immune transcriptome analysis of artificially fed dairy calves and naturally suckled beef calves from birth to 7 days of age
Source: Sci Rep. 2018 Oct 18;8:15461. doi: 10.1038/s41598-018-33627-0 (PMC6194081; doi:10.1038/s41598-018-33627-0)
Supplement: Supplementary file 6 — Dataset 6 [file 41598_2018_33627_MOESM6_ESM.xlsx]

## Sheet: Sheet1
Symbol	Entrez Gene Name	Fold Change1	p-value
A2ML1	alpha-2-macroglobulin like 1	2.4	0.0474
AACS	acetoacetyl-CoA synthetase	1.573	0.00154
AANAT	aralkylamine N-acetyltransferase	2.606	0.025
AATK	apoptosis associated tyrosine kinase	-1.91	0.05
ABAT	4-aminobutyrate aminotransferase	2.78	5.21e-05
ABCA1	ATP binding cassette subfamily A member 1	-4.391	1.13e-07
ABCA3	ATP binding cassette subfamily A member 3	1.591	0.0127
ABCA6	ATP binding cassette subfamily A member 6	4.479	1.66e-10
ABCB1	ATP binding cassette subfamily B member 1	-1.836	0.00501
ABCC9	ATP binding cassette subfamily C member 9	5.024	1.98e-06
ABCG1	ATP binding cassette subfamily G member 1	-3.031	7.69e-08
ABCG4	ATP binding cassette subfamily G member 4	-1.91	0.0383
ABHD1	abhydrolase domain containing 1	1.796	0.00406
ABHD11	abhydrolase domain containing 11	1.558	0.0323
ABHD16B	abhydrolase domain containing 16B	1.616	0.0442
ABHD4	abhydrolase domain containing 4	-1.501	0.000595
ABI3	ABI family member 3	1.509	0.03
ABTB1	ankyrin repeat and BTB domain containing 1	-2.216	0.00123
ACAT2	acetyl-CoA acetyltransferase 2	1.648	2.41e-05
ACE	angiotensin I converting enzyme	3.28	0.00136
ACE2	angiotensin I converting enzyme 2	-2.244	0.00375
ACKR2	atypical chemokine receptor 2	2.741	0.0152
ACO2	aconitase 2	1.56	0.0175
ACOT9	acyl-CoA thioesterase 9	1.639	1.04e-05
ACP2	acid phosphatase 2, lysosomal	2.53	1.39e-08
ACPP	acid phosphatase, prostate	4.914	2.84e-05
ACSL3	acyl-CoA synthetase long-chain family member 3	1.572	0.000918
ACSL4	acyl-CoA synthetase long-chain family member 4	2.792	3.42e-13
ACSL5	acyl-CoA synthetase long-chain family member 5	2.645	1.91e-11
ACTB	actin beta	1.561	2.85e-05
ACTC1	actin, alpha, cardiac muscle 1	2.96	0.00208
ACTN1	actinin alpha 1	-1.55	0.00705
ACVRL1	activin A receptor like type 1	2.907	7.4e-08
ADA	adenosine deaminase	3.311	8.7e-10
ADAM17	ADAM metallopeptidase domain 17	1.577	0.00164
ADAM8	ADAM metallopeptidase domain 8	-1.887	0.0072
ADAMTS12	ADAM metallopeptidase with thrombospondin type 1 motif 12	2.439	0.00337
ADAMTS14	ADAM metallopeptidase with thrombospondin type 1 motif 14	-2.544	8.09e-05
ADAMTS2	ADAM metallopeptidase with thrombospondin type 1 motif 2	-1.598	0.038
ADAMTSL4	ADAMTS like 4	-2.216	2.02e-05
ADAP2	ArfGAP with dual PH domains 2	2.016	0.00172
ADAR	adenosine deaminase, RNA specific	3.155	2.61e-07
ADCY9	adenylate cyclase 9	1.62	0.0365
ADGRF1	adhesion G protein-coupled receptor F1	2.74	9.56e-05
ADGRF5	adhesion G protein-coupled receptor F5	-2.578	0.0204
ADIRF	adipogenesis regulatory factor	2.363	0.0121
ADORA3	adenosine A3 receptor	1.985	0.00483
ADRB3	adrenoceptor beta 3	3.359	0.00304
ADTRP	androgen dependent TFPI regulating protein	2.861	0.000445
AFF1	AF4/FMR2 family member 1	1.6	0.00313
Aff2	AF4/FMR2 family, member 2	-3.805	1.84e-14
AGBL3	ATP/GTP binding protein like 3	-2.126	0.00459
AGMAT	agmatinase	7.918	1.15e-15
AGRN	agrin	3.076	0.00033
AHCY	adenosylhomocysteinase	1.529	0.00381
AIF1	allograft inflammatory factor 1	2.777	1.26e-07
AIF1L	allograft inflammatory factor 1 like	4.458	0.000183
AKAP1	A-kinase anchoring protein 1	1.619	4.17e-07
AKAP4	A-kinase anchoring protein 4	-4.472	0.000137
AKNAD1	AKNA domain containing 1	2.458	0.0135
AKR7A2	aldo-keto reductase family 7 member A2	1.645	0.000802
ALAS1	5'-aminolevulinate synthase 1	1.977	1.6e-10
ALCAM	activated leukocyte cell adhesion molecule	1.667	0.0151
ALDH1A3	aldehyde dehydrogenase 1 family member A3	5.775	2.23e-06
ALDH4A1	aldehyde dehydrogenase 4 family member A1	1.871	0.00383
ALG13	ALG13, UDP-N-acetylglucosaminyltransferase subunit	-1.854	0.00688
ALOX15	arachidonate 15-lipoxygenase	7.643	3.81e-09
ALOX5	arachidonate 5-lipoxygenase	-2.929	0.00022
ALPK1	alpha kinase 1	4.048	2.77e-08
ALPL	alkaline phosphatase, liver/bone/kidney	-2.828	0.0105
ALS2CR12	amyotrophic lateral sclerosis 2 chromosome region 12	3.348	0.00168
AMIGO2	adhesion molecule with Ig like domain 2	1.732	0.00183
AMY2A	amylase, alpha 2A (pancreatic)	-1.933	0.0163
ANKRD2	ankyrin repeat domain 2	-1.868	0.0153
ANKRD22	ankyrin repeat domain 22	-1.783	0.0297
ANKRD23	ankyrin repeat domain 23	-1.686	0.00801
ANKRD33	ankyrin repeat domain 33	4.592	3.99e-11
ANKRD33B	ankyrin repeat domain 33B	-1.898	0.00974
ANKRD37	ankyrin repeat domain 37	-3.675	2.3e-06
ANKRD6	ankyrin repeat domain 6	-1.808	0.0451
ANXA3	annexin A3	2.902	4.76e-09
ANXA9	annexin A9	-1.743	0.0343
AOAH	acyloxyacyl hydrolase	3.646	6.11e-11
APLP1	amyloid beta precursor like protein 1	2.022	0.0495
APOBEC3A	apolipoprotein B mRNA editing enzyme catalytic subunit 3A	8.674	8.71e-11
APOC3	apolipoprotein C3	3.539	0.00208
APOL2	apolipoprotein L2	1.667	0.0467
APOO	apolipoprotein O	1.523	0.0139
APRT	adenine phosphoribosyltransferase	1.637	4.65e-05
Arf2	ADP-ribosylation factor 2	1.551	0.00589
ARHGAP17	Rho GTPase activating protein 17	2.211	1.27e-12
ARHGAP24	Rho GTPase activating protein 24	-2.39	0.000895
ARHGAP29	Rho GTPase activating protein 29	-1.871	0.0361
ARHGAP31	Rho GTPase activating protein 31	1.687	0.00454
ARHGAP32	Rho GTPase activating protein 32	2.765	0.00852
ARHGAP6	Rho GTPase activating protein 6	-1.64	0.00668
ARHGEF10	Rho guanine nucleotide exchange factor 10	1.868	0.00641
ARHGEF18	Rho/Rac guanine nucleotide exchange factor 18	-1.531	0.000176
ARID5A	AT-rich interaction domain 5A	1.503	0.0237
ARL4A	ADP ribosylation factor like GTPase 4A	-2.3	3.74e-11
ARMC12	armadillo repeat containing 12	-6.863	2.23e-21
ARRDC4	arrestin domain containing 4	1.83	0.0117
ARSH	arylsulfatase family member H	1.714	0.0438
ARSK	arylsulfatase family member K	-1.752	0.0469
ASAH1	N-acylsphingosine amidohydrolase 1	1.694	0.000119
ASAP3	ArfGAP with SH3 domain, ankyrin repeat and PH domain 3	3.24	1.01e-06
ASB2	ankyrin repeat and SOCS box containing 2	2.838	0.00522
ASCL2	achaete-scute family bHLH transcription factor 2	-1.819	0.00986
ASCL4	achaete-scute family bHLH transcription factor 4	3.042	5.65e-05
ASGR2	asialoglycoprotein receptor 2	7.629	2.29e-11
ASL	argininosuccinate lyase	-1.501	0.00104
ATAD1	ATPase family, AAA domain containing 1	2.056	3.02e-07
ATAD5	ATPase family, AAA domain containing 5	1.542	0.0127
ATG16L1	autophagy related 16 like 1	1.795	0.00161
ATG9B	autophagy related 9B	1.81	0.0358
ATOX1	antioxidant 1 copper chaperone	1.708	0.000173
ATP11A	ATPase phospholipid transporting 11A	1.747	0.00405
ATP1A1	ATPase Na+/K+ transporting subunit alpha 1	2	6.76e-08
ATP6V0A4	ATPase H+ transporting V0 subunit a4	-2.423	0.0158
ATP6V1A	ATPase H+ transporting V1 subunit A	1.664	0.000653
ATP6V1B2	ATPase H+ transporting V1 subunit B2	1.498	0.003
ATP7A	ATPase copper transporting alpha	1.866	0.0144
ATP8B4	ATPase phospholipid transporting 8B4 (putative)	4.832	2.18e-07
ATP9A	ATPase phospholipid transporting 9A (putative)	-2.595	0.000476
ATXN3	ataxin 3	1.861	0.00568
AURKB	aurora kinase B	1.827	0.0049
AVIL	advillin	-1.809	0.0326
AXIN2	axin 2	-1.615	0.0223
AXL	AXL receptor tyrosine kinase	2.176	0.00372
AZGP1	alpha-2-glycoprotein 1, zinc-binding	-2.345	0.0369
B3GALT5	beta-1,3-galactosyltransferase 5	-2.369	0.0346
B3GNT3	UDP-GlcNAc:betaGal beta-1,3-N-acetylglucosaminyltransferase 3	1.956	2.62e-07
B9D1	B9 domain containing 1	1.778	0.0129
BAG3	BCL2 associated athanogene 3	2.361	2.07e-09
BAIAP3	BAI1 associated protein 3	-2.032	0.0152
BAK1	BCL2 antagonist/killer 1	2.645	4.61e-16
BARD1	BRCA1 associated RING domain 1	2.05	0.00129
BATF2	basic leucine zipper ATF-like transcription factor 2	28.995	1.99e-23
BATF3	basic leucine zipper ATF-like transcription factor 3	-1.888	0.00122
BCL2A1	BCL2 related protein A1	2.76	1.25e-12
BCL2L12	BCL2 like 12	1.926	6e-05
BCL2L14	BCL2 like 14	3.745	0.00116
BCL2L15	BCL2 like 15	3.823	2.61e-07
BCL9	B-cell CLL/lymphoma 9	1.532	0.00454
BEND7	BEN domain containing 7	-2.432	0.000644
BFSP2	beaded filament structural protein 2	2.003	1.03e-06
BID	BH3 interacting domain death agonist	1.522	0.000116
BIRC3	baculoviral IAP repeat containing 3	1.617	9.05e-05
BIRC5	baculoviral IAP repeat containing 5	1.831	0.0188
BMF	Bcl2 modifying factor	-2.107	3.61e-07
BNIP3	BCL2 interacting protein 3	-1.855	4.28e-07
BOLA3	bolA family member 3	1.673	0.0195
BPI	bactericidal/permeability-increasing protein	-4.908	1.45e-06
BPIFB4	BPI fold containing family B member 4	3.444	0.000116
BPIFC	BPI fold containing family C	-2.971	0.00901
BPNT1	3'(2'), 5'-bisphosphate nucleotidase 1	2.284	1.27e-10
BRAF	B-Raf proto-oncogene, serine/threonine kinase	-1.712	0.000737
BRI3BP	BRI3 binding protein	1.957	3.01e-05
BRIP1	BRCA1 interacting protein C-terminal helicase 1	1.717	0.0062
BRPF3	bromodomain and PHD finger containing 3	-1.842	1.71e-14
BTBD11	BTB domain containing 11	-1.865	0.000878
BTG1	BTG anti-proliferation factor 1	-2.582	1.67e-16
BTG2	BTG anti-proliferation factor 2	-1.643	0.000171
BTLA	B and T lymphocyte associated	-2.076	0.0181
BUB1B	BUB1 mitotic checkpoint serine/threonine kinase B	2.39	0.000839
BYSL	bystin like	2.238	5.56e-11
C11orf24	chromosome 11 open reading frame 24	1.906	0.0316
C11orf42	chromosome 11 open reading frame 42	-1.556	0.0435
C11orf54	chromosome 11 open reading frame 54	-1.589	2.76e-05
C14orf1	chromosome 14 open reading frame 1	1.613	4.01e-05
C15orf48	chromosome 15 open reading frame 48	2.695	1.45e-06
C15orf57	chromosome 15 open reading frame 57	1.492	9.91e-07
C15orf59	chromosome 15 open reading frame 59	-2.037	0.0328
C19orf66	chromosome 19 open reading frame 66	2.188	4.48e-08
C1orf112	chromosome 1 open reading frame 112	1.517	0.000466
C1orf115	chromosome 1 open reading frame 115	7.777	2.17e-12
C1orf116	chromosome 1 open reading frame 116	5.916	2.16e-06
C1orf54	chromosome 1 open reading frame 54	2.995	1.25e-11
C1QA	complement C1q A chain	3.812	1.84e-06
C1QB	complement C1q B chain	4.646	1.51e-08
C1QC	complement C1q C chain	4.185	2.69e-07
C1QTNF12	C1q and TNF related 12	-1.805	0.0275
C1QTNF6	C1q and TNF related 6	-1.741	0.00443
C1QTNF9B	C1q and TNF related 9B	-2.063	0.0406
C1RL	complement C1r subcomponent like	2.34	5.03e-05
C2	complement C2	10.233	1.25e-12
C22orf31	chromosome 22 open reading frame 31	-1.928	0.0448
C2orf54	chromosome 2 open reading frame 54	2.485	0.0359
C3	complement C3	2.598	6.74e-05
C3AR1	complement C3a receptor 1	4.397	2.91e-08
C3orf14	chromosome 3 open reading frame 14	1.964	0.00115
C3orf38	chromosome 3 open reading frame 38	1.675	0.000781
C4orf47	chromosome 4 open reading frame 47	-1.656	0.00438
C5AR1	complement C5a receptor 1	-2.911	1.36e-07
C5AR2	complement component 5a receptor 2	-2.396	1.13e-05
C7	complement C7	-1.538	0.00245
C8orf4	chromosome 8 open reading frame 4	-2.512	0.0304
C8orf46	chromosome 8 open reading frame 46	1.783	0.0274
CA12	carbonic anhydrase 12	-2.278	0.00748
CAB39L	calcium binding protein 39 like	-1.667	0.00421
CABLES1	Cdk5 and Abl enzyme substrate 1	-1.589	0.00412
CACNA2D1	calcium voltage-gated channel auxiliary subunit alpha2delta 1	-3.434	0.000153
CACNA2D4	calcium voltage-gated channel auxiliary subunit alpha2delta 4	-2.428	0.00811
CACNB2	calcium voltage-gated channel auxiliary subunit beta 2	-1.71	0.00483
CADM4	cell adhesion molecule 4	-1.557	0.00372
CADPS2	calcium dependent secretion activator 2	2.49	0.00775
CALCOCO2	calcium binding and coiled-coil domain 2	1.578	2.2e-05
CALD1	caldesmon 1	2.417	0.00505
CALML4	calmodulin like 4	1.724	0.00101
CALR	calreticulin	1.743	1.28e-09
CAMP	cathelicidin antimicrobial peptide	-2.843	0.0117
CANX	calnexin	1.549	1.95e-07
CAPG	capping actin protein, gelsolin like	-1.595	0.00381
CAPN14	calpain 14	5.81	1.99e-07
CAPN3	calpain 3	-1.925	0.0433
CAPRIN2	caprin family member 2	-1.549	0.0094
CARS	cysteinyl-tRNA synthetase	2.078	1.77e-07
CASP4	caspase 4	3.138	1.36e-07
CASP7	caspase 7	4.182	5.75e-13
CASP8	caspase 8	1.693	1.05e-08
CATSPER3	cation channel sperm associated 3	-2.332	0.0198
CAV1	caveolin 1	-2.273	0.0312
CAVIN2	caveolae associated protein 2	-1.951	0.044
CAVIN3	caveolae associated protein 3	1.905	0.00483
CBLB	Cbl proto-oncogene B	-1.919	7.53e-05
CBLN3	cerebellin 3 precursor	5.362	1.04e-07
CBR1	carbonyl reductase 1	1.709	0.0384
CBR3	carbonyl reductase 3	1.753	0.00047
CBX2	chromobox 2	2.016	0.00236
CBX7	chromobox 7	-1.769	1.34e-05
CCDC102A	coiled-coil domain containing 102A	-1.749	0.0233
CCDC160	coiled-coil domain containing 160	3.082	0.00246
CCDC191	coiled-coil domain containing 191	2.42	0.000409
CCDC24	coiled-coil domain containing 24	-2.105	0.0186
CCDC68	coiled-coil domain containing 68	-2.581	0.00699
CCDC70	coiled-coil domain containing 70	3.093	0.00656
CCDC78	coiled-coil domain containing 78	-1.58	0.0296
CCDC80	coiled-coil domain containing 80	2.49	0.0382
CCDC88A	coiled-coil domain containing 88A	1.606	0.017
CCKAR	cholecystokinin A receptor	-2.801	0.000309
CCL19	C-C motif chemokine ligand 19	2.676	0.0174
CCL24	C-C motif chemokine ligand 24	-6.796	2.25e-09
CCL3L3	C-C motif chemokine ligand 3 like 3	2.042	0.0277
CCL5	C-C motif chemokine ligand 5	-4.349	0.000119
CCL8	C-C motif chemokine ligand 8	9.108	5.93e-09
CCNB2	cyclin B2	1.846	0.0074
CCND3	cyclin D3	-2.114	2.34e-13
CCNG2	cyclin G2	-1.555	2.6e-06
CCR1	C-C motif chemokine receptor 1	-1.891	0.00314
CCR10	C-C motif chemokine receptor 10	2.295	0.0251
CCR5	C-C motif chemokine receptor 5 (gene/pseudogene)	1.751	0.0378
CCR6	C-C motif chemokine receptor 6	-2.159	4.82e-05
CCR7	C-C motif chemokine receptor 7	-1.94	0.000743
CD109	CD109 molecule	3.748	0.000112
CD151	CD151 molecule (Raph blood group)	-1.531	0.0153
CD163	CD163 molecule	-2.023	0.0236
CD180	CD180 molecule	2.754	0.000979
CD1D	CD1d molecule	3.445	8.31e-06
CD200R1	CD200 receptor 1	6.204	1.45e-10
CD244	CD244 molecule	-1.971	0.000121
CD248	CD248 molecule	3.016	0.00136
CD27	CD27 molecule	-1.494	0.0372
CD274	CD274 molecule	16.865	3.33e-20
CD28	CD28 molecule	-1.728	0.00741
CD40	CD40 molecule	2.3	2.84e-06
CD40LG	CD40 ligand	-1.53	0.0493
CD44	CD44 molecule (Indian blood group)	-1.706	1.46e-05
CD47	CD47 molecule	1.711	9.61e-06
CD53	CD53 molecule	1.557	0.00382
CD68	CD68 molecule	1.973	0.000154
CD69	CD69 molecule	-2.936	3.05e-08
CD70	CD70 molecule	-2.077	0.0467
CD79B	CD79b molecule	-1.806	0.0336
CD86	CD86 molecule	1.882	0.00215
CD96	CD96 molecule	-1.822	0.000342
CDADC1	cytidine and dCMP deaminase domain containing 1	2.012	1.88e-05
CDC20	cell division cycle 20	1.811	0.0428
CDC25A	cell division cycle 25A	2.292	0.00209
CDC42BPB	CDC42 binding protein kinase beta	2.521	6.32e-06
CDC42EP1	CDC42 effector protein 1	-2.382	0.0227
CDC6	cell division cycle 6	1.551	0.0454
CDCA3	cell division cycle associated 3	2.035	0.00933
CDCA8	cell division cycle associated 8	2.24	0.00274
CDCP1	CUB domain containing protein 1	2.856	0.0139
CDH1	cadherin 1	2.222	0.00306
CDH10	cadherin 10	2.854	0.00562
CDH17	cadherin 17	-2.305	0.00141
CDH24	cadherin 24	-1.551	0.0472
CDH26	cadherin 26	6.323	2.04e-06
CDHR5	cadherin related family member 5	4.664	2.46e-05
CDKN1A	cyclin dependent kinase inhibitor 1A	-5.204	1.61e-13
CDKN2AIP	CDKN2A interacting protein	1.952	0.000183
CDT1	chromatin licensing and DNA replication factor 1	2.808	2.43e-08
CDYL2	chromodomain Y like 2	1.594	6.08e-05
CELA1	chymotrypsin like elastase family member 1	-1.636	0.0326
CENPE	centromere protein E	1.902	0.00796
CENPH	centromere protein H	1.805	0.00367
CENPK	centromere protein K	2.73	4e-05
CENPW	centromere protein W	1.882	0.0357
CEP55	centrosomal protein 55	2.234	0.0062
CEP68	centrosomal protein 68	-1.877	0.000113
CERS1	ceramide synthase 1	-1.743	0.000169
CFAP126	cilia and flagella associated protein 126	1.907	0.000129
CFAP69	cilia and flagella associated protein 69	5.373	7.78e-08
CFB	complement factor B	3.308	0.00135
CFI	complement factor I	7.236	2.3e-11
CH25H	cholesterol 25-hydroxylase	-3.188	0.00204
CHAC1	ChaC glutathione specific gamma-glutamylcyclotransferase 1	2.417	0.0245
CHAF1A	chromatin assembly factor 1 subunit A	2.146	1.16e-06
CHAF1B	chromatin assembly factor 1 subunit B	1.93	2.31e-09
CHCHD10	coiled-coil-helix-coiled-coil-helix domain containing 10	3.462	5.38e-05
CHEK1	checkpoint kinase 1	1.882	4.16e-06
CHI3L1	chitinase 3 like 1	1.878	0.0048
CHP1	calcineurin like EF-hand protein 1	2.227	7.28e-07
CHRM3	cholinergic receptor muscarinic 3	2.718	0.00497
CHRNA2	cholinergic receptor nicotinic alpha 2 subunit	3.903	0.000779
CHST7	carbohydrate sulfotransferase 7	1.824	0.035
CHTF18	chromosome transmission fidelity factor 18	1.762	0.00761
CIITA	class II major histocompatibility complex transactivator	1.926	0.00129
CISH	cytokine inducible SH2 containing protein	2.073	3.89e-06
CITED2	Cbp/p300 interacting transactivator with Glu/Asp rich carboxy-terminal domain 2	-3.117	1.76e-18
CKB	creatine kinase B	5.471	2.84e-20
CLEC10A	C-type lectin domain containing 10A	3.993	0.000232
CLEC14A	C-type lectin domain containing 14A	2.218	0.00238
CLEC1A	C-type lectin domain family 1 member A	-6.145	5.77e-09
CLEC4A	C-type lectin domain family 4 member A	-2.163	0.000135
CLEC4D	C-type lectin domain family 4 member D	-2.7	5.41e-06
CLEC4E	C-type lectin domain family 4 member E	-5.447	2.07e-15
CLEC4F	C-type lectin domain family 4 member F	3.534	0.00148
CLEC5A	C-type lectin domain containing 5A	-2.105	4.63e-05
CLEC7A	C-type lectin domain containing 7A	-2.747	1.67e-05
CLNK	cytokine dependent hematopoietic cell linker	-2.069	0.00848
CLSPN	claspin	1.811	0.00274
CLUH	clustered mitochondria homolog	1.604	5.92e-08
CMA1	chymase 1	4.683	1.55e-06
CMBL	carboxymethylenebutenolidase homolog	2.466	3.98e-06
CMKLR1	chemerin chemokine-like receptor 1	3.199	2.82e-05
CMPK2	cytidine/uridine monophosphate kinase 2	5.149	4.36e-07
CMTR1	cap methyltransferase 1	1.97	0.00117
CMTR2	cap methyltransferase 2	1.769	0.0062
CNGA3	cyclic nucleotide gated channel alpha 3	1.94	0.0188
CNMD	chondromodulin	-2.017	0.0301
COA7	cytochrome c oxidase assembly factor 7 (putative)	1.598	0.000117
COCH	cochlin	-2.905	0.000392
COL17A1	collagen type XVII alpha 1 chain	-2.242	0.00194
COL4A2	collagen type IV alpha 2 chain	-2.284	0.0352
COL5A3	collagen type V alpha 3 chain	4.77	1.52e-05
COL9A2	collagen type IX alpha 2 chain	-1.987	0.026
COPRS	coordinator of PRMT5 and differentiation stimulator	1.838	3.67e-05
COQ5	coenzyme Q5, methyltransferase	1.599	4.94e-08
COX7A1	cytochrome c oxidase subunit 7A1	2.019	0.0275
CPA3	carboxypeptidase A3	1.951	0.0452
CPA5	carboxypeptidase A5	-1.889	0.0124
CPEB1	cytoplasmic polyadenylation element binding protein 1	-2.332	0.00397
CPED1	cadherin like and PC-esterase domain containing 1	3.671	1.71e-05
CPNE2	copine 2	-3.708	1.78e-05
CPOX	coproporphyrinogen oxidase	1.754	0.00211
CPT1C	carnitine palmitoyltransferase 1C	1.609	0.0151
CR2	complement C3d receptor 2	-3.022	3.22e-06
CRABP2	cellular retinoic acid binding protein 2	2.519	0.0225
CREG2	cellular repressor of E1A stimulated genes 2	-7.729	8.9e-08
CRELD2	cysteine rich with EGF like domains 2	1.662	0.00141
CRIM1	cysteine rich transmembrane BMP regulator 1	-1.724	0.00341
CRIP3	cysteine rich protein 3	-2.134	0.0148
CRISP2	cysteine rich secretory protein 2	3.938	0.000325
CRISPLD2	cysteine rich secretory protein LCCL domain containing 2	-1.779	0.0266
CRTAM	cytotoxic and regulatory T-cell molecule	-3.047	2.71e-08
CSF1	colony stimulating factor 1	8.426	2.35e-12
CSF3R	colony stimulating factor 3 receptor	1.758	0.00677
CSGALNACT1	chondroitin sulfate N-acetylgalactosaminyltransferase 1	-2.169	7.96e-09
CSGALNACT2	chondroitin sulfate N-acetylgalactosaminyltransferase 2	-1.557	0.0141
CSPG5	chondroitin sulfate proteoglycan 5	-1.799	0.0346
CTLA4	cytotoxic T-lymphocyte associated protein 4	-2.773	0.00452
CTNND1	catenin delta 1	2.037	1.93e-05
CTSC	cathepsin C	1.883	0.000219
CTSV	cathepsin V	10.984	6.9e-11
CTSZ	cathepsin Z	2.616	1.05e-08
CTTN	cortactin	2.539	0.0163
CTTNBP2NL	CTTNBP2 N-terminal like	1.949	0.0283
CUEDC1	CUE domain containing 1	2.426	3.09e-06
CX3CR1	C-X3-C motif chemokine receptor 1	1.922	0.0399
CXCL10	C-X-C motif chemokine ligand 10	28.908	9.18e-23
CXCL14	C-X-C motif chemokine ligand 14	-3.316	0.00311
CXCL16	C-X-C motif chemokine ligand 16	1.868	0.000587
CXCL2	C-X-C motif chemokine ligand 2	4.43	5.65e-05
CXCL5	C-X-C motif chemokine ligand 5	2.98	0.000685
CXCL8	C-X-C motif chemokine ligand 8	-2.769	0.000348
CXCL9	C-X-C motif chemokine ligand 9	4.292	0.000248
CXCR4	C-X-C motif chemokine receptor 4	-6.347	1.28e-27
CXCR5	C-X-C motif chemokine receptor 5	-1.922	0.00994
CXCR6	C-X-C motif chemokine receptor 6	-3.925	1.19e-05
CYB561	cytochrome b561	3.894	1.41e-07
CYBB	cytochrome b-245 beta chain	1.974	0.00246
CYCS	cytochrome c, somatic	1.529	0.000154
CYFIP1	cytoplasmic FMR1 interacting protein 1	1.951	0.000443
CYGB	cytoglobin	2.313	0.00748
Cyp2d22	cytochrome P450, family 2, subfamily d, polypeptide 22	1.631	0.00723
CYP2S1	cytochrome P450 family 2 subfamily S member 1	2.057	0.00676
CYP3A4	cytochrome P450 family 3 subfamily A member 4	5.522	2.32e-07
CYP51A1	cytochrome P450 family 51 subfamily A member 1	2.252	9.6e-07
CYSLTR1	cysteinyl leukotriene receptor 1	2.003	0.00864
CYSLTR2	cysteinyl leukotriene receptor 2	-1.759	0.0202
DAAM1	dishevelled associated activator of morphogenesis 1	1.749	0.000176
DAB2	DAB2, clathrin adaptor protein	-2.369	0.00408
DAGLA	diacylglycerol lipase alpha	-1.938	0.0101
DAPP1	dual adaptor of phosphotyrosine and 3-phosphoinositides 1	1.852	9.39e-05
DBN1	drebrin 1	1.506	0.0192
DCBLD1	discoidin, CUB and LCCL domain containing 1	-1.556	0.0435
DCK	deoxycytidine kinase	2.089	8.9e-05
DCLK2	doublecortin like kinase 2	2.339	0.00433
DDIT4	DNA damage inducible transcript 4	-3.719	1.15e-09
DDX1	DEAD-box helicase 1	1.542	2.5e-07
DDX11	DEAD/H-box helicase 11	1.671	0.000203
DDX58	DExD/H-box helicase 58	3.846	7.13e-06
DERL3	derlin 3	-1.827	0.00928
DESI1	desumoylating isopeptidase 1	1.653	1.69e-05
DGKG	diacylglycerol kinase gamma	-2.468	4.23e-05
DHCR24	24-dehydrocholesterol reductase	1.889	7.3e-08
DHCR7	7-dehydrocholesterol reductase	1.611	0.00262
DHRS3	dehydrogenase/reductase 3	1.633	0.0157
DHRS4	dehydrogenase/reductase 4	1.501	0.0372
DHX34	DExH-box helicase 34	-2.121	1.05e-06
DHX58	DExH-box helicase 58	5.324	2.8e-08
DIRAS2	DIRAS family GTPase 2	-1.832	0.0237
DLAT	dihydrolipoamide S-acetyltransferase	1.534	2.43e-08
DLEC1	deleted in lung and esophageal cancer 1	-1.999	0.000414
DLK2	delta like non-canonical Notch ligand 2	-2.328	0.00433
DLL1	delta like canonical Notch ligand 1	1.812	0.0301
Dmd	dystrophin	-5.715	2.56e-14
DNAAF4	dynein axonemal assembly factor 4	-2.189	0.00259
DNAH17	dynein axonemal heavy chain 17	-2.115	2.78e-05
DNAH8	dynein axonemal heavy chain 8	2.97	0.00547
DNAJB11	DnaJ heat shock protein family (Hsp40) member B11	1.531	0.000581
DNAJC6	DnaJ heat shock protein family (Hsp40) member C6	-2.246	0.0158
DNASE1L1	deoxyribonuclease 1 like 1	1.656	0.000827
DNASE1L3	deoxyribonuclease 1 like 3	2.163	0.0249
DNPEP	aspartyl aminopeptidase	1.531	1.48e-05
DOC2A	double C2 domain alpha	2.452	0.00332
DOCK3	dedicator of cytokinesis 3	2.005	0.0275
DOCK4	dedicator of cytokinesis 4	1.731	0.032
DOCK5	dedicator of cytokinesis 5	-1.639	0.000178
DOCK9	dedicator of cytokinesis 9	-1.503	0.00168
DOK2	docking protein 2	1.834	6.18e-08
DPP3	dipeptidyl peptidase 3	1.89	3.91e-11
DPY19L3	dpy-19 like 3 (C. elegans)	-1.89	0.00236
DPYD	dihydropyrimidine dehydrogenase	1.623	0.0214
DRAM1	DNA damage regulated autophagy modulator 1	1.806	0.019
DRAM2	DNA damage regulated autophagy modulator 2	1.63	0.00239
DSP	desmoplakin	2.881	0.00435
DTL	denticleless E3 ubiquitin protein ligase homolog	3.98	3.09e-09
DTX3L	deltex E3 ubiquitin ligase 3L	3.357	1.36e-07
DTYMK	deoxythymidylate kinase	1.799	0.00441
DUSP1	dual specificity phosphatase 1	-4.524	1.41e-16
DUSP2	dual specificity phosphatase 2	-1.52	0.0308
DUSP3	dual specificity phosphatase 3	-1.573	0.00162
DUSP5	dual specificity phosphatase 5	2.223	5.05e-05
DUSP7	dual specificity phosphatase 7	2.383	5.93e-09
DUT	deoxyuridine triphosphatase	1.668	0.00605
E2F1	E2F transcription factor 1	2.295	2.16e-06
EBF1	early B-cell factor 1	-1.868	0.022
EBI3	Epstein-Barr virus induced 3	3.646	5.3e-08
ECT2	epithelial cell transforming 2	1.556	0.0294
EEPD1	endonuclease/exonuclease/phosphatase family domain containing 1	-2.083	0.000409
EFCAB9	EF-hand calcium binding domain 9	2.382	0.00241
EFHB	EF-hand domain family member B	-1.898	0.0136
EFHD1	EF-hand domain family member D1	2.657	0.0189
EFHD2	EF-hand domain family member D2	1.637	1.41e-05
EFNB2	ephrin B2	-4.013	6.45e-05
EGFR	epidermal growth factor receptor	-1.846	0.0421
EGR2	early growth response 2	-2.415	2.65e-05
EGR3	early growth response 3	-2.646	4.27e-06
EHD4	EH domain containing 4	1.877	0.0138
EID2	EP300 interacting inhibitor of differentiation 2	2.574	0.0239
EIF2AK2	eukaryotic translation initiation factor 2 alpha kinase 2	3.066	8.77e-05
ELL3	elongation factor for RNA polymerase II 3	-1.769	0.0177
ELMO2	engulfment and cell motility 2	1.614	0.000502
ELOVL6	ELOVL fatty acid elongase 6	2.212	5.11e-08
EMB	embigin	-4.401	7.78e-12
EMG1	EMG1, N1-specific pseudouridine methyltransferase	1.542	0.000116
EML2	echinoderm microtubule associated protein like 2	1.554	2.69e-07
ENG	endoglin	1.771	0.00088
ENKUR	enkurin, TRPC channel interacting protein	-3.056	3.24e-05
ENO3	enolase 3	5.599	7.27e-26
ENPP5	ectonucleotide pyrophosphatase/phosphodiesterase 5 (putative)	2.109	0.00012
EPB41L3	erythrocyte membrane protein band 4.1 like 3	1.6	0.00359
EPDR1	ependymin related 1	2.154	0.00645
EPHA1	EPH receptor A1	-1.758	0.0136
EPHB1	EPH receptor B1	2.61	0.0165
EPHX1	epoxide hydrolase 1	-2.342	6.58e-05
EPHX2	epoxide hydrolase 2	5.602	8.96e-07
EPHX4	epoxide hydrolase 4	-2.047	0.0203
EPSTI1	epithelial stromal interaction 1	2.494	6.44e-05
ERAP1	endoplasmic reticulum aminopeptidase 1	2.044	3.68e-08
ERAP2	endoplasmic reticulum aminopeptidase 2	2.225	2.98e-05
ERBB2	erb-b2 receptor tyrosine kinase 2	-2.188	0.00387
ERCC6L	ERCC excision repair 6 like, spindle assembly checkpoint helicase	1.819	0.00211
EREG	epiregulin	-3.812	0.000585
ERGIC1	endoplasmic reticulum-golgi intermediate compartment 1	-1.745	5.51e-06
ERMP1	endoplasmic reticulum metallopeptidase 1	-1.622	0.000736
ESPL1	extra spindle pole bodies like 1, separase	1.952	0.00562
ETV6	ETS variant 6	1.635	0.0081
EXO1	exonuclease 1	2.539	0.000479
F2RL2	coagulation factor II thrombin receptor like 2	1.693	0.0221
F3	coagulation factor III, tissue factor	-2.618	0.0231
FABP5	fatty acid binding protein 5	2.328	0.00342
FADS1	fatty acid desaturase 1	2.844	9.81e-08
FADS2	fatty acid desaturase 2	2.308	0.016
FAH	fumarylacetoacetate hydrolase	-1.908	0.00555
FAM107A	family with sequence similarity 107 member A	-3.437	2.99e-05
FAM111B	family with sequence similarity 111 member B	2.386	0.000721
FAM216B	family with sequence similarity 216 member B	-2.235	0.0375
FAM26F	family with sequence similarity 26 member F	7.218	4.68e-13
FAM3B	family with sequence similarity 3 member B	6.749	6.18e-08
FAM46A	family with sequence similarity 46 member A	1.939	0.00992
FAM46B	family with sequence similarity 46 member B	2.348	0.0292
FAM49A	family with sequence similarity 49 member A	1.618	0.00312
FAM83C	family with sequence similarity 83 member C	2.213	0.04
FAM83G	family with sequence similarity 83 member G	-1.493	0.0286
FAM83H	family with sequence similarity 83 member H	1.575	0.0122
FAM92B	family with sequence similarity 92 member B	-4.477	1.95e-05
FAM96A	family with sequence similarity 96 member A	1.493	0.000601
FANCI	Fanconi anemia complementation group I	2.668	3.2e-06
FAP	fibroblast activation protein alpha	2.541	0.0316
FAR2	fatty acyl-CoA reductase 2	2.34	0.000708
FAS	Fas cell surface death receptor	1.84	0.00133
FBP1	fructose-bisphosphatase 1	4.842	2.56e-07
FBXO10	F-box protein 10	-1.817	3.12e-05
FBXO15	F-box protein 15	-1.989	0.00561
FBXO40	F-box protein 40	-1.495	0.0348
FBXO44	F-box protein 44	-1.677	0.00863
FBXO7	F-box protein 7	2.024	1.45e-07
FCAR	Fc fragment of IgA receptor	-2.325	0.00894
FCGR1A	Fc fragment of IgG receptor Ia	3.018	0.000352
FCN1	ficolin 1	-2.235	5.1e-06
FCRL1	Fc receptor like 1	-1.804	0.0164
FCRLA	Fc receptor like A	-1.851	0.0257
FDFT1	farnesyl-diphosphate farnesyltransferase 1	2.33	2.02e-07
FDPS	farnesyl diphosphate synthase	2.237	9.21e-16
FEN1	flap structure-specific endonuclease 1	1.495	0.0132
FER	FER tyrosine kinase	1.503	0.0154
FFAR3	free fatty acid receptor 3	-1.796	0.0304
FGD2	FYVE, RhoGEF and PH domain containing 2	1.545	0.0427
FGD3	FYVE, RhoGEF and PH domain containing 3	-1.679	0.000247
FGFRL1	fibroblast growth factor receptor-like 1	-2.616	9.41e-06
FHL3	four and a half LIM domains 3	-1.626	0.00105
FHOD3	formin homology 2 domain containing 3	2.443	0.0418
FIGNL1	fidgetin like 1	1.94	4.77e-05
FILIP1L	filamin A interacting protein 1 like	-2.144	0.00125
FKBP5	FK506 binding protein 5	-3.408	3.62e-12
FLT1	fms related tyrosine kinase 1	-3.072	0.0002
FLT3	fms related tyrosine kinase 3	-5.096	9.29e-24
FLT3LG	fms related tyrosine kinase 3 ligand	1.553	0.00161
FLVCR2	feline leukemia virus subgroup C cellular receptor family member 2	2.02	0.00228
FLYWCH2	FLYWCH family member 2	1.495	0.000951
FMNL3	formin like 3	-1.698	0.000722
FMO1	flavin containing monooxygenase 1	2.358	0.0429
FMO4	flavin containing monooxygenase 4	1.787	8.37e-05
FNIP2	folliculin interacting protein 2	-1.978	0.000231
FNTB	farnesyltransferase, CAAX box, beta	-1.885	2.01e-06
Folh1	folate hydrolase 1	2.497	0.0323
FOLR1	folate receptor 1	-2.387	0.00341
FOS	Fos proto-oncogene, AP-1 transcription factor subunit	-3.072	6.86e-12
FOSB	FosB proto-oncogene, AP-1 transcription factor subunit	-3.814	1.05e-08
FOXM1	forkhead box M1	1.819	0.0391
FOXS1	forkhead box S1	8.689	1.2e-09
FRMPD1	FERM and PDZ domain containing 1	2.904	0.0104
FRRS1	ferric chelate reductase 1	2.562	0.0259
FUNDC1	FUN14 domain containing 1	1.89	0.000104
FXYD7	FXYD domain containing ion transport regulator 7	-1.719	0.0438
FZD2	frizzled class receptor 2	2.702	0.0183
FZD5	frizzled class receptor 5	-2.865	9.58e-05
FZD7	frizzled class receptor 7	-1.668	0.0175
FZD9	frizzled class receptor 9	-1.868	0.0274
GADD45B	growth arrest and DNA damage inducible beta	3.523	1.95e-09
GADD45G	growth arrest and DNA damage inducible gamma	-3.427	2.01e-07
GALNT6	polypeptide N-acetylgalactosaminyltransferase 6	-1.507	5.38e-05
GALNTL5	polypeptide N-acetylgalactosaminyltransferase-like 5	2.668	0.0177
GAREM2	GRB2 associated regulator of MAPK1 subtype 2	-1.536	0.00748
GATA2	GATA binding protein 2	6.144	1.79e-09
GATM	glycine amidinotransferase	2.268	0.00125
GBA	glucosylceramidase beta	1.649	9.68e-06
GBP1	guanylate binding protein 1	16.513	9.74e-23
GBP2	guanylate binding protein 2	10.319	5.91e-15
GBP5	guanylate binding protein 5	11.631	6.52e-17
GBP6	guanylate binding protein family member 6	15.069	1.73e-20
GCHFR	GTP cyclohydrolase I feedback regulator	1.689	2.26e-05
GCLM	glutamate-cysteine ligase modifier subunit	1.816	0.0341
GCNT1	glucosaminyl (N-acetyl) transferase 1, core 2	1.639	0.0104
GCNT3	glucosaminyl (N-acetyl) transferase 3, mucin type	1.94	0.0164
GCSAM	germinal center associated signaling and motility	-1.794	0.00148
GDA	guanine deaminase	2.13	0.000345
GDPD1	glycerophosphodiester phosphodiesterase domain containing 1	2.173	6.8e-09
GGH	gamma-glutamyl hydrolase	-1.703	0.000925
GGT1	gamma-glutamyltransferase 1	-1.848	0.0341
GHSR	growth hormone secretagogue receptor	2.557	0.00381
GINS1	GINS complex subunit 1	1.774	0.000153
GINS2	GINS complex subunit 2	3.527	5.39e-11
GJA5	gap junction protein alpha 5	-2.589	0.0286
GLB1L	galactosidase beta 1 like	3.248	1.83e-08
GLB1L2	galactosidase beta 1 like 2	-2.363	0.0375
GLT1D1	glycosyltransferase 1 domain containing 1	-3.315	5.02e-05
GLYATL2	glycine-N-acyltransferase like 2	-2.422	0.0201
GM2A	GM2 ganglioside activator	-1.684	0.012
Gm6377	predicted gene 6377	1.947	0.00642
GMNN	geminin, DNA replication inhibitor	1.534	0.0219
GNAT1	G protein subunit alpha transducin 1	1.523	0.0279
GNPTAB	N-acetylglucosamine-1-phosphate transferase alpha and beta subunits	1.745	0.00068
GP9	glycoprotein IX platelet	2.143	0.0379
GPAT3	glycerol-3-phosphate acyltransferase 3	-1.987	0.00801
GPBAR1	G protein-coupled bile acid receptor 1	4.037	7.52e-13
GPHN	gephyrin	2.049	0.000156
GPI	glucose-6-phosphate isomerase	-1.52	0.00415
GPR161	G protein-coupled receptor 161	-1.999	0.0406
GPR17	G protein-coupled receptor 17	2.564	0.0286
GPR174	G protein-coupled receptor 174	-1.725	0.00206
GPR31	G protein-coupled receptor 31	4.066	6.75e-05
GPR34	G protein-coupled receptor 34	-2.709	0.000111
GPR35	G protein-coupled receptor 35	1.521	0.0438
GPR4	G protein-coupled receptor 4	-2.362	0.00706
GPRIN3	GPRIN family member 3	-1.937	0.000653
GPT	glutamic--pyruvic transaminase	-2.208	0.0436
GRAMD1B	GRAM domain containing 1B	-1.701	0.00499
GRAP	GRB2-related adaptor protein	-1.573	0.000599
GRB7	growth factor receptor bound protein 7	-1.879	0.0116
GRHL3	grainyhead like transcription factor 3	2.102	0.0059
GRID2IP	Grid2 interacting protein	-3.22	0.005
GRK3	G protein-coupled receptor kinase 3	1.748	0.00235
GRK5	G protein-coupled receptor kinase 5	1.572	0.000134
GSS	glutathione synthetase	1.529	0.000155
GSTO1	glutathione S-transferase omega 1	1.917	0.00112
GSTP1	glutathione S-transferase pi 1	1.529	0.00656
GTF2B	general transcription factor IIB	1.543	0.00287
GTF2H2	general transcription factor IIH subunit 2	1.539	4.53e-08
Gtf2ird2	GTF2I repeat domain containing 2	2.009	0.000382
GTSF1	gametocyte specific factor 1	4.869	7.83e-06
H1FOO	H1 histone family member O, oocyte specific	2.912	0.0092
H2AFY2	H2A histone family member Y2	-1.726	0.0313
H2-T24	histocompatibility 2, T region locus 24	1.844	0.00589
HAAO	3-hydroxyanthranilate 3,4-dioxygenase	-2.09	0.0107
HABP4	hyaluronan binding protein 4	-1.525	0.00208
HAL	histidine ammonia-lyase	-2.407	0.00689
HBEGF	heparin binding EGF like growth factor	-1.509	0.035
HCFC1	host cell factor C1	1.504	0.000595
HCK	HCK proto-oncogene, Src family tyrosine kinase	1.551	0.00312
HCST	hematopoietic cell signal transducer	-1.713	0.0115
HEATR5B	HEAT repeat containing 5B	1.776	0.00375
HECA	hdc homolog, cell cycle regulator	-1.623	0.00139
HELLS	helicase, lymphoid-specific	1.569	0.00726
HEPACAM2	HEPACAM family member 2	-1.992	0.0197
HERC5	HECT and RLD domain containing E3 ubiquitin protein ligase 5	3.601	7.41e-06
HERC6	HECT and RLD domain containing E3 ubiquitin protein ligase family member 6	5.04	2.52e-09
HES1	hes family bHLH transcription factor 1	1.769	0.0113
HES2	hes family bHLH transcription factor 2	2.051	0.01
HIC1	HIC ZBTB transcriptional repressor 1	3.624	1.1e-05
HIF3A	hypoxia inducible factor 3 alpha subunit	-2.234	0.039
HIGD1A	HIG1 hypoxia inducible domain family member 1A	2.42	0.0212
HIP1R	huntingtin interacting protein 1 related	-1.928	0.000838
HIST2H4A	histone cluster 2 H4 family member a	1.623	0.049
HJURP	Holliday junction recognition protein	1.975	0.0176
HLA-DMB	major histocompatibility complex, class II, DM beta	1.534	0.0479
HLA-DOB	major histocompatibility complex, class II, DO beta	-2.779	6.13e-06
HLA-DRA	major histocompatibility complex, class II, DR alpha	1.615	0.044
HLX	H2.0 like homeobox	2.105	0.00256
HMGB3	high mobility group box 3	2.039	0.00204
HMGCS1	3-hydroxy-3-methylglutaryl-CoA synthase 1	2.5	3.21e-06
HMOX1	heme oxygenase 1	1.898	0.00534
HNF4A	hepatocyte nuclear factor 4 alpha	-2.184	0.0392
HORMAD1	HORMA domain containing 1	1.946	0.0173
HOXC9	homeobox C9	-4.444	3.14e-05
HPGD	hydroxyprostaglandin dehydrogenase 15-(NAD)	3.354	9.63e-05
HRH1	histamine receptor H1	-3.414	5.6e-05
HRH2	histamine receptor H2	-1.813	0.0208
HS6ST1	heparan sulfate 6-O-sulfotransferase 1	1.915	7.56e-05
HSD17B12	hydroxysteroid 17-beta dehydrogenase 12	2.086	4.38e-10
HSDL2	hydroxysteroid dehydrogenase like 2	1.542	0.000301
HSPA5	heat shock protein family A (Hsp70) member 5	1.546	0.00055
HTR1B	5-hydroxytryptamine receptor 1B	-3.429	0.00106
HTR7	5-hydroxytryptamine receptor 7	-3.133	2.62e-06
HUNK	hormonally up-regulated Neu-associated kinase	-2.103	0.0432
HVCN1	hydrogen voltage gated channel 1	-1.592	0.0251
HYOU1	hypoxia up-regulated 1	1.579	0.000596
IBSP	integrin binding sialoprotein	-1.993	0.0356
ICA1	islet cell autoantigen 1	1.744	0.00246
ICAM1	intercellular adhesion molecule 1	5.523	3.25e-15
ICAM3	intercellular adhesion molecule 3	-1.57	0.026
ID1	inhibitor of DNA binding 1, HLH protein	4.276	1.03e-06
IDH1	isocitrate dehydrogenase (NADP(+)) 1, cytosolic	1.51	0.0335
IDH3A	isocitrate dehydrogenase 3 (NAD(+)) alpha	1.761	2.37e-10
IDI1	isopentenyl-diphosphate delta isomerase 1	1.868	5.64e-05
IDO1	indoleamine 2,3-dioxygenase 1	2.719	0.00707
IDO2	indoleamine 2,3-dioxygenase 2	3.054	0.00595
IER5L	immediate early response 5 like	1.84	0.0111
IFI35	interferon induced protein 35	2.554	1.33e-09
IFI44	interferon induced protein 44	5.338	3.1e-07
IFI44L	interferon induced protein 44 like	4.106	7.51e-06
IFI6	interferon alpha inducible protein 6	3.999	0.000127
IFIH1	interferon induced with helicase C domain 1	4.344	1.14e-08
IFIT1	interferon induced protein with tetratricopeptide repeats 1	4.217	5.97e-06
IFIT2	interferon induced protein with tetratricopeptide repeats 2	4.972	8.34e-06
IFIT3	interferon induced protein with tetratricopeptide repeats 3	3.194	7.37e-05
IFIT5	interferon induced protein with tetratricopeptide repeats 5	3.441	4.39e-06
IFITM1	interferon induced transmembrane protein 1	2.476	8.9e-05
IFRD1	interferon related developmental regulator 1	-1.606	4.59e-05
IGFALS	insulin like growth factor binding protein acid labile subunit	3.428	0.00101
IGFBP7	insulin like growth factor binding protein 7	-2.555	0.0143
IGSF6	immunoglobulin superfamily member 6	1.561	0.0499
IGSF8	immunoglobulin superfamily member 8	1.565	0.012
IKBKE	inhibitor of nuclear factor kappa B kinase subunit epsilon	1.722	8.18e-07
IL12RB1	interleukin 12 receptor subunit beta 1	1.795	0.000159
IL15	interleukin 15	2.702	2.18e-06
IL17RC	interleukin 17 receptor C	2.057	6.63e-05
IL17REL	interleukin 17 receptor E like	4.646	6.59e-06
IL18	interleukin 18	3.067	1.81e-06
IL18R1	interleukin 18 receptor 1	-7.428	7.75e-12
IL18RAP	interleukin 18 receptor accessory protein	-5.051	3.5e-11
IL1B	interleukin 1 beta	1.683	0.0404
IL1R2	interleukin 1 receptor type 2	-14.537	3.27e-20
IL1RAP	interleukin 1 receptor accessory protein	-2.876	0.000103
IL20RA	interleukin 20 receptor subunit alpha	2.992	0.000583
IL21R	interleukin 21 receptor	1.646	0.0171
IL23A	interleukin 23 subunit alpha	2.167	1.03e-06
IL5RA	interleukin 5 receptor subunit alpha	2.853	0.00128
IL7R	interleukin 7 receptor	-3.293	6.36e-10
IMPDH1	inosine monophosphate dehydrogenase 1	1.85	6.23e-07
INPP4B	inositol polyphosphate-4-phosphatase type II B	-1.581	0.00528
INSIG1	insulin induced gene 1	1.795	0.000372
IQCD	IQ motif containing D	3.062	2.32e-07
IQCG	IQ motif containing G	2.138	0.00114
IQGAP3	IQ motif containing GTPase activating protein 3	3.105	4.28e-05
IQSEC2	IQ motif and Sec7 domain 2	1.526	0.0453
IQSEC3	IQ motif and Sec7 domain 3	4.653	4.41e-05
IRF1	interferon regulatory factor 1	5.034	2.23e-21
IRF3	interferon regulatory factor 3	1.797	3.81e-06
IRF7	interferon regulatory factor 7	4.044	6.34e-07
IRF8	interferon regulatory factor 8	1.588	0.00217
IRF9	interferon regulatory factor 9	2.093	6.95e-07
IRS2	insulin receptor substrate 2	-3.438	1.49e-07
ISG15	ISG15 ubiquitin-like modifier	8.729	1.3e-09
ISG20	interferon stimulated exonuclease gene 20	2.249	0.00937
ISLR	immunoglobulin superfamily containing leucine rich repeat	2.66	0.00675
ITGA4	integrin subunit alpha 4	1.757	0.00858
ITGAE	integrin subunit alpha E	-1.587	0.002
ITGAL	integrin subunit alpha L	1.897	1.84e-08
ITGB1	integrin subunit beta 1	1.578	0.000518
ITGB4	integrin subunit beta 4	3.22	0.000431
ITPK1	inositol-tetrakisphosphate 1-kinase	-1.543	0.000266
ITPKC	inositol-trisphosphate 3-kinase C	-2.498	1.83e-09
IYD	iodotyrosine deiodinase	-5.195	2.41e-05
IZUMO4	IZUMO family member 4	-1.946	0.0127
JAM3	junctional adhesion molecule 3	-2.099	0.00242
JAZF1	JAZF zinc finger 1	-1.866	9.66e-05
JDP2	Jun dimerization protein 2	-1.562	0.0104
JUP	junction plakoglobin	2.346	0.0124
KALRN	kalirin RhoGEF kinase	-1.713	0.00848
KANK1	KN motif and ankyrin repeat domains 1	2.286	0.00366
KANK2	KN motif and ankyrin repeat domains 2	-2.105	0.00165
KANSL1L	KAT8 regulatory NSL complex subunit 1 like	-1.821	3.49e-06
KBTBD7	kelch repeat and BTB domain containing 7	-1.93	0.0113
KCNC4	potassium voltage-gated channel subfamily C member 4	-2.057	0.0104
KCND1	potassium voltage-gated channel subfamily D member 1	-2.017	2.22e-07
KCNE3	potassium voltage-gated channel subfamily E regulatory subunit 3	1.681	0.0294
KCNMB4	potassium calcium-activated channel subfamily M regulatory beta subunit 4	-1.597	0.00618
KCNQ4	potassium voltage-gated channel subfamily Q member 4	1.942	0.0151
KCTD15	potassium channel tetramerization domain containing 15	2.861	0.000274
KCTD17	potassium channel tetramerization domain containing 17	-1.563	0.00836
KCTD19	potassium channel tetramerization domain containing 19	1.973	0.0136
KHK	ketohexokinase	-1.628	0.00497
KIAA0513	KIAA0513	-1.9	0.00156
KIAA1324L	KIAA1324 like	-1.514	0.044
KIAA1456	KIAA1456	-4.407	2.35e-05
KIAA1522	KIAA1522	1.984	0.0335
KIAA1755	KIAA1755	-4.238	0.000206
KIF11	kinesin family member 11	1.993	0.00994
KIF20A	kinesin family member 20A	1.902	0.00967
KIF2C	kinesin family member 2C	1.882	0.0338
KIF4A	kinesin family member 4A	1.843	0.0149
KIF5C	kinesin family member 5C	2.311	0.0269
KIFC1	kinesin family member C1	1.635	0.015
KIFC2	kinesin family member C2	-1.765	0.0136
KIR2DL4	killer cell immunoglobulin like receptor, two Ig domains and long cytoplasmic tail 4	-2.234	0.0188
KIRREL2	kin of IRRE like 2 (Drosophila)	2.135	0.0354
KIT	KIT proto-oncogene receptor tyrosine kinase	-1.64	0.000653
KLF15	Kruppel like factor 15	-2.467	7.1e-05
KLF4	Kruppel like factor 4	-2.103	4.02e-05
KLF5	Kruppel like factor 5	-2.282	7.68e-05
KLF6	Kruppel like factor 6	-1.596	0.0102
KLHL13	kelch like family member 13	-3.777	0.00013
KLHL14	kelch like family member 14	-2.019	0.00554
KLHL25	kelch like family member 25	-1.894	0.000836
KLK1	kallikrein 1	-2.033	0.00246
Klra2	killer cell lectin-like receptor, subfamily A, member 2	-4.967	2.92e-06
KLRB1	killer cell lectin like receptor B1	-2.189	0.0142
KLRC1	killer cell lectin like receptor C1	-4.113	0.000384
KLRD1	killer cell lectin like receptor D1	-4.958	1.81e-07
Klre1	killer cell lectin-like receptor family E member 1	-3.927	3.84e-05
KLRF1	killer cell lectin like receptor F1	-3.116	0.00198
Klrk1	killer cell lectin-like receptor subfamily K, member 1	-3.066	1.12e-06
KMO	kynurenine 3-monooxygenase	-2.181	0.0193
KNTC1	kinetochore associated 1	2.728	5.09e-06
KPNA5	karyopherin subunit alpha 5	-1.582	0.0184
KRT17	keratin 17	-2.563	0.0305
KRT19	keratin 19	2.526	0.0233
KRT20	keratin 20	4.527	0.000136
KRT23	keratin 23	3.262	0.00381
KRT7	keratin 7	-2.739	0.0191
KYNU	kynureninase	3.96	2.25e-14
LAG3	lymphocyte activating 3	2.745	0.000509
LAMA5	laminin subunit alpha 5	2.405	5.78e-07
LAMP1	lysosomal associated membrane protein 1	1.584	0.00371
LAMTOR2	late endosomal/lysosomal adaptor, MAPK and MTOR activator 2	3.205	1.28e-13
LAP3	leucine aminopeptidase 3	5.684	5.56e-15
LBP	lipopolysaccharide binding protein	-3.796	0.000656
LCAT	lecithin-cholesterol acyltransferase	1.595	0.0107
LDLR	low density lipoprotein receptor	2.128	3.32e-05
LDLRAD3	low density lipoprotein receptor class A domain containing 3	1.872	0.0309
LDLRAD4	low density lipoprotein receptor class A domain containing 4	-2.206	2.17e-12
LGALS1	galectin 1	1.93	3.22e-05
LGALS14	galectin 14	2.441	0.0374
LGALS8	galectin 8	1.682	0.00764
LGALS9	galectin 9	2.452	6.67e-06
LGR6	leucine rich repeat containing G protein-coupled receptor 6	-2.045	0.00188
LHFPL4	lipoma HMGIC fusion partner-like 4	1.756	0.0453
LHPP	phospholysine phosphohistidine inorganic pyrophosphate phosphatase	1.547	4.84e-05
LIF	LIF, interleukin 6 family cytokine	6.997	2.29e-11
LIG1	DNA ligase 1	1.614	0.00327
LIMS2	LIM zinc finger domain containing 2	1.842	0.0266
LIN54	lin-54 DREAM MuvB core complex component	-1.599	0.00245
LINGO1	leucine rich repeat and Ig domain containing 1	2.637	0.00354
LIPM	lipase family member M	-2.777	0.000134
LIX1L	limb and CNS expressed 1 like	-1.547	9.81e-08
LMNA	lamin A/C	2.837	0.000312
LOXL1	lysyl oxidase like 1	3.503	0.00188
LPAR3	lysophosphatidic acid receptor 3	-1.816	0.00144
LPCAT2	lysophosphatidylcholine acyltransferase 2	2.425	0.000685
LPIN3	lipin 3	1.628	0.0146
LPP	LIM domain containing preferred translocation partner in lipoma	1.774	0.00175
LRMP	lymphoid restricted membrane protein	1.576	2.68e-06
LRP2BP	LRP2 binding protein	-2.017	0.00468
LRP8	LDL receptor related protein 8	1.543	0.00872
LRRC10B	leucine rich repeat containing 10B	2.208	0.0217
LRRC20	leucine rich repeat containing 20	-1.659	0.0483
LRRC25	leucine rich repeat containing 25	2.73	2.89e-08
LRRC29	leucine rich repeat containing 29	-1.57	0.0238
LRRC32	leucine rich repeat containing 32	-1.98	0.000208
LRRC71	leucine rich repeat containing 71	-1.799	0.0345
LRRC73	leucine rich repeat containing 73	-2.269	0.0369
LRRK2	leucine rich repeat kinase 2	1.729	0.00137
LSMEM1	leucine rich single-pass membrane protein 1	-2.066	0.0224
LSR	lipolysis stimulated lipoprotein receptor	-2.037	6.23e-06
LSS	lanosterol synthase	2.075	9.43e-09
LTBP1	latent transforming growth factor beta binding protein 1	-1.528	0.0161
LTF	lactotransferrin	-2.345	0.0319
LY6D	lymphocyte antigen 6 family member D	3.347	0.000492
LYN	LYN proto-oncogene, Src family tyrosine kinase	1.857	4.81e-05
LYNX1	Ly6/neurotoxin 1	2.478	0.0375
LYPD3	LY6/PLAUR domain containing 3	-2.205	0.000714
LYSMD1	LysM domain containing 1	3.239	2.08e-09
LYSMD4	LysM domain containing 4	1.532	0.0266
LYST	lysosomal trafficking regulator	1.636	0.0226
LZTS3	leucine zipper tumor suppressor family member 3	-1.515	1.44e-05
MAB21L1	mab-21 like 1	-1.8	0.00792
MAB21L3	mab-21 like 3	2.364	0.0341
MACROD1	MACRO domain containing 1	-1.67	0.0276
MAD2L1	mitotic arrest deficient 2 like 1	1.696	0.0305
MAD2L2	mitotic arrest deficient 2 like 2	2.021	1.1e-12
MAFB	MAF bZIP transcription factor B	2.275	0.000117
MAFG	MAF bZIP transcription factor G	-1.562	0.0119
MAL	mal, T-cell differentiation protein	6.579	1.23e-06
MALL	mal, T-cell differentiation protein like	9.593	3.94e-10
MAMDC2	MAM domain containing 2	-5.475	1.78e-06
MANF	mesencephalic astrocyte derived neurotrophic factor	1.536	0.00481
MANSC1	MANSC domain containing 1	2.077	0.00615
MAP3K21	mitogen-activated protein kinase kinase kinase 21	-3.886	5.33e-07
MAP3K6	mitogen-activated protein kinase kinase kinase 6	-1.599	0.0245
MAP3K8	mitogen-activated protein kinase kinase kinase 8	1.784	0.000117
MAPK11	mitogen-activated protein kinase 11	5.379	1.31e-06
MAPK12	mitogen-activated protein kinase 12	2.953	0.00308
MAPK13	mitogen-activated protein kinase 13	-3.235	8.97e-06
MAPK14	mitogen-activated protein kinase 14	-1.757	7.51e-07
MAPKAPK3	mitogen-activated protein kinase-activated protein kinase 3	2.119	1.73e-06
MAST2	microtubule associated serine/threonine kinase 2	1.527	0.000244
MAST4	microtubule associated serine/threonine kinase family member 4	-1.868	0.00119
MASTL	microtubule associated serine/threonine kinase like	2.954	2.99e-05
MB21D1	Mab-21 domain containing 1	2.446	0.000324
MCM10	minichromosome maintenance 10 replication initiation factor	2.621	6.61e-05
MCM2	minichromosome maintenance complex component 2	2.332	8.52e-07
MCM3	minichromosome maintenance complex component 3	1.908	1.68e-05
MCM4	minichromosome maintenance complex component 4	2.105	4.62e-06
MCM5	minichromosome maintenance complex component 5	1.761	0.000378
MCOLN2	mucolipin 2	-1.604	0.000359
MCUB	mitochondrial calcium uniporter dominant negative beta subunit	1.767	0.00053
MEGF10	multiple EGF like domains 10	-2.724	0.00959
MEI1	meiotic double-stranded break formation protein 1	-4.318	1.45e-06
MEIS1	Meis homeobox 1	1.789	0.0237
MEIS3	Meis homeobox 3	-2.769	0.000634
MELK	maternal embryonic leucine zipper kinase	1.841	0.00456
MERTK	MER proto-oncogene, tyrosine kinase	3.686	3.26e-09
METRNL	meteorin like, glial cell differentiation regulator	2.025	3.85e-05
MFSD2A	major facilitator superfamily domain containing 2A	2.865	0.000838
MGAM	maltase-glucoamylase	-3.54	1.16e-05
MICALL2	MICAL like 2	-2.617	0.0264
MICU1	mitochondrial calcium uptake 1	1.562	0.00326
MINDY1	MINDY lysine 48 deubiquitinase 1	-1.492	0.0331
MIS18BP1	MIS18 binding protein 1	1.811	0.0237
MISP	mitotic spindle positioning	2.573	0.00305
MITF	melanogenesis associated transcription factor	1.874	0.0194
MIXL1	Mix paired-like homeobox	2.664	0.0168
MLKL	mixed lineage kinase domain like pseudokinase	1.634	0.00433
MLPH	melanophilin	2.437	0.00432
MMAB	methylmalonic aciduria (cobalamin deficiency) cblB type	1.525	0.00685
MMACHC	methylmalonic aciduria (cobalamin deficiency) cblC type, with homocystinuria	1.512	3.62e-05
MMP14	matrix metallopeptidase 14	7.528	4.71e-11
MMP19	matrix metallopeptidase 19	2.277	0.00279
MMP28	matrix metallopeptidase 28	-2.226	0.00361
MMP8	matrix metallopeptidase 8	-2.539	0.0334
MMP9	matrix metallopeptidase 9	-2.734	0.00252
MMS22L	MMS22 like, DNA repair protein	1.645	0.015
MN1	MN1 proto-oncogene, transcriptional regulator	-4.709	3.19e-07
MOCOS	molybdenum cofactor sulfurase	2.441	4.41e-05
MORN3	MORN repeat containing 3	1.787	0.0254
MOV10	Mov10 RISC complex RNA helicase	2.828	1.41e-07
MR1	major histocompatibility complex, class I-related	2.19	6.16e-05
MRC1	mannose receptor C-type 1	2.074	0.0189
MREG	melanoregulin	1.923	0.0018
MROH1	maestro heat like repeat family member 1	-1.634	0.00264
MRPS28	mitochondrial ribosomal protein S28	1.708	0.000257
MS4A1	membrane spanning 4-domains A1	-1.893	0.0153
MS4A14	membrane spanning 4-domains A14	2.622	0.00251
MS4A2	membrane spanning 4-domains A2	3.284	0.000159
MS4A7	membrane spanning 4-domains A7	5.281	2.3e-20
MSC	musculin	-2.372	0.0465
MSMO1	methylsterol monooxygenase 1	2.339	1.16e-05
MSR1	macrophage scavenger receptor 1	-1.816	0.0239
MSRB3	methionine sulfoxide reductase B3	1.634	0.0485
MST1R	macrophage stimulating 1 receptor	3.686	3.34e-05
MTA3	metastasis associated 1 family member 3	-1.625	0.00708
MTCL1	microtubule crosslinking factor 1	2.053	0.00948
MTFR2	mitochondrial fission regulator 2	1.861	0.0333
MTHFD2	methylenetetrahydrofolate dehydrogenase (NADP+ dependent) 2, methenyltetrahydrofolate cyclohydrolase	2.553	7.07e-13
MTSS1	MTSS1, I-BAR domain containing	1.717	0.000457
MTTP	microsomal triglyceride transfer protein	-7.451	1.63e-08
MUC15	mucin 15, cell surface associated	-3.296	1.07e-05
MVD	mevalonate diphosphate decarboxylase	1.668	0.000123
MVP	major vault protein	1.6	0.00425
MX1	MX dynamin like GTPase 1	4.438	4.89e-05
MX2	MX dynamin like GTPase 2	6.553	3.02e-07
MYB	MYB proto-oncogene, transcription factor	-1.64	0.000367
MYBL1	MYB proto-oncogene like 1	3.957	5.84e-08
MYBPH	myosin binding protein H	1.797	0.0388
MYH15	myosin heavy chain 15	2.934	0.00583
MYH7	myosin heavy chain 7	2.782	0.0161
MYLIP	myosin regulatory light chain interacting protein	-2.159	9.13e-16
MYLPF	myosin light chain, phosphorylatable, fast skeletal muscle	2.267	0.0364
MYO7B	myosin VIIB	3.167	0.00271
MYOF	myoferlin	6.772	2.75e-14
MYRF	myelin regulatory factor	-2.343	0.00832
MYRFL	myelin regulatory factor-like	2.427	0.0259
MZB1	marginal zone B and B1 cell specific protein	-3.849	6.65e-06
NACAD	NAC alpha domain containing	1.694	0.0108
NAIP	NLR family apoptosis inhibitory protein	2.34	6.91e-05
NAMPT	nicotinamide phosphoribosyltransferase	2.087	7.49e-05
NAPRT	nicotinate phosphoribosyltransferase	-2.249	0.000157
NAT14	N-acetyltransferase 14 (putative)	-1.655	0.0274
NCAPG2	non-SMC condensin II complex subunit G2	1.732	0.00541
NCF1	neutrophil cytosolic factor 1	3.139	2.79e-07
NCR1	natural cytotoxicity triggering receptor 1	-4.364	1.21e-08
NDNF	neuron derived neurotrophic factor	-3.316	0.00365
NDST1	N-deacetylase and N-sulfotransferase 1	2.492	4.94e-08
NDUFAB1	NADH:ubiquinone oxidoreductase subunit AB1	1.513	0.00173
NDUFB1	NADH:ubiquinone oxidoreductase subunit B1	1.525	0.000624
NDUFS6	NADH:ubiquinone oxidoreductase subunit S6	1.612	0.00675
NDUFV1	NADH:ubiquinone oxidoreductase core subunit V1	1.517	7.18e-05
NECTIN1	nectin cell adhesion molecule 1	-1.92	0.000925
NECTIN4	nectin cell adhesion molecule 4	1.996	0.0298
NEDD4L	neural precursor cell expressed, developmentally down-regulated 4-like, E3 ubiquitin protein ligase	1.582	0.000102
NEIL2	nei like DNA glycosylase 2	1.585	0.0203
NEIL3	nei like DNA glycosylase 3	2.114	0.0198
NEUROG2	neurogenin 2	1.7	0.0214
NFAM1	NFAT activating protein with ITAM motif 1	-1.63	0.00122
NFE2L3	nuclear factor, erythroid 2 like 3	3.207	2.31e-13
NFIL3	nuclear factor, interleukin 3 regulated	-2.052	0.00117
NFKB2	nuclear factor kappa B subunit 2	1.907	3.89e-06
NFKBIE	NFKB inhibitor epsilon	1.56	0.000205
NHLRC1	NHL repeat containing E3 ubiquitin protein ligase 1	1.65	0.00992
NIPAL2	NIPA like domain containing 2	2.944	4.89e-05
NLRC4	NLR family CARD domain containing 4	1.695	0.0216
NLRC5	NLR family CARD domain containing 5	2.283	1.05e-07
NLRP13	NLR family pyrin domain containing 13	-2.261	0.0372
NLRP3	NLR family pyrin domain containing 3	1.664	0.00608
NMB	neuromedin B	1.993	0.0378
NMI	N-myc and STAT interactor	4.151	8.37e-13
NMNAT1	nicotinamide nucleotide adenylyltransferase 1	1.614	7.51e-05
NOCT	nocturnin	-1.664	3.05e-05
NOD1	nucleotide binding oligomerization domain containing 1	3.453	3.24e-09
NOS2	nitric oxide synthase 2	-2.906	0.00986
NOTCH3	notch 3	2.725	6.19e-06
NOV	nephroblastoma overexpressed	3.438	0.00129
NPC2	NPC intracellular cholesterol transporter 2	1.798	0.000489
NPHP1	nephrocystin 1	2.419	1.1e-07
NPNT	nephronectin	2.921	0.00828
NPTX2	neuronal pentraxin 2	-2.911	0.00883
NQO2	N-ribosyldihydronicotinamide:quinone reductase 2	-1.499	0.00563
NR1H3	nuclear receptor subfamily 1 group H member 3	3.106	6.83e-09
NR2E1	nuclear receptor subfamily 2 group E member 1	-2.209	0.0098
NR2F1	nuclear receptor subfamily 2 group F member 1	-3.129	0.00273
NR4A1	nuclear receptor subfamily 4 group A member 1	1.83	0.00623
NR4A3	nuclear receptor subfamily 4 group A member 3	-2.704	0.00063
NRARP	NOTCH-regulated ankyrin repeat protein	2.304	0.0251
NRG1	neuregulin 1	-2.377	0.000324
NRXN2	neurexin 2	1.911	0.00121
NSDHL	NAD(P) dependent steroid dehydrogenase-like	1.95	1.99e-11
NSG1	neuron specific gene family member 1	-2.183	0.0455
NT5DC3	5'-nucleotidase domain containing 3	1.646	0.00304
NTN4	netrin 4	2.322	0.0229
NUB1	negative regulator of ubiquitin like proteins 1	2.182	6.11e-11
NUCB2	nucleobindin 2	-1.896	1.95e-07
NUDT12	nudix hydrolase 12	-1.554	0.000454
NUDT4	nudix hydrolase 4	-3.249	1.21e-17
NUF2	NUF2, NDC80 kinetochore complex component	2.053	0.0067
NUMBL	NUMB like, endocytic adaptor protein	1.608	0.0102
NUPR1	nuclear protein 1, transcriptional regulator	3.849	1.12e-05
NUSAP1	nucleolar and spindle associated protein 1	1.704	0.0147
NXNL2	nucleoredoxin-like 2	-2.339	0.0288
NXPH3	neurexophilin 3	-2.788	0.0101
OAF	out at first homolog	2.028	0.000646
OAS1	2'-5'-oligoadenylate synthetase 1	4.777	4.87e-05
OAS2	2'-5'-oligoadenylate synthetase 2	5.428	1.33e-05
OCSTAMP	osteoclast stimulatory transmembrane protein	1.893	0.0399
OGFR	opioid growth factor receptor	1.596	1.78e-06
OLFM4	olfactomedin 4	-2.829	0.000294
OLFML2A	olfactomedin like 2A	3.605	0.000709
OPTN	optineurin	2.933	1.59e-22
OR11A1	olfactory receptor family 11 subfamily A member 1	-2.471	0.0337
OR2H1	olfactory receptor family 2 subfamily H member 1	-3.131	0.00539
ORAI2	ORAI calcium release-activated calcium modulator 2	1.875	0.0281
ORC1	origin recognition complex subunit 1	3.023	4.92e-07
ORM1	orosomucoid 1	-4.358	2.6e-06
ORMDL3	ORMDL sphingolipid biosynthesis regulator 3	-1.6	0.0109
OSGEP	O-sialoglycoprotein endopeptidase	2.109	1.16e-08
OSGIN1	oxidative stress induced growth inhibitor 1	1.853	0.0284
OSM	oncostatin M	1.905	0.00711
OSR1	odd-skipped related transciption factor 1	2.558	0.0269
OTOA	otoancorin	2.072	0.0224
OTUB2	OTU deubiquitinase, ubiquitin aldehyde binding 2	1.838	8.48e-05
P2RX7	purinergic receptor P2X 7	1.552	0.0455
P2RY1	purinergic receptor P2Y1	1.858	0.0131
P2RY13	purinergic receptor P2Y13	3.288	6.33e-08
P2RY14	purinergic receptor P2Y14	5.308	1.44e-07
P2RY6	pyrimidinergic receptor P2Y6	5.344	1.49e-08
P4HA1	prolyl 4-hydroxylase subunit alpha 1	-2.201	3.32e-07
P4HA2	prolyl 4-hydroxylase subunit alpha 2	-2.34	0.00175
PACSIN3	protein kinase C and casein kinase substrate in neurons 3	1.918	0.00226
PADI3	peptidyl arginine deiminase 3	-1.846	0.0208
PALD1	phosphatase domain containing, paladin 1	-2.524	0.0062
PALM3	paralemmin 3	3.451	3.77e-05
PAM	peptidylglycine alpha-amidating monooxygenase	1.926	0.000236
PAMR1	peptidase domain containing associated with muscle regeneration 1	7.696	3.49e-09
PANK1	pantothenate kinase 1	-1.593	1.09e-05
PAPD4	poly(A) RNA polymerase D4, non-canonical	1.644	1.96e-05
PAPD5	poly(A) RNA polymerase D5, non-canonical	1.86	0.00403
PAQR6	progestin and adipoQ receptor family member 6	-1.536	0.0273
PARM1	prostate androgen-regulated mucin-like protein 1	2.006	0.0259
PARP10	poly(ADP-ribose) polymerase family member 10	3.021	3.05e-07
PARP12	poly(ADP-ribose) polymerase family member 12	2.469	6.32e-06
PARP14	poly(ADP-ribose) polymerase family member 14	3.768	1.57e-09
PARP3	poly(ADP-ribose) polymerase family member 3	2.594	7.9e-05
PARP9	poly(ADP-ribose) polymerase family member 9	2.872	1.13e-12
PBK	PDZ binding kinase	2.681	0.000121
PCLAF	PCNA clamp associated factor	2.53	0.00113
PDCD1LG2	programmed cell death 1 ligand 2	3.827	3.71e-08
PDE12	phosphodiesterase 12	1.901	1.44e-05
PDE2A	phosphodiesterase 2A	-2.998	1.58e-10
PDE7B	phosphodiesterase 7B	-5.894	8.17e-12
PDE8B	phosphodiesterase 8B	-2.218	0.0269
PDIA3	protein disulfide isomerase family A member 3	1.629	5.48e-07
PDIA5	protein disulfide isomerase family A member 5	1.672	0.00171
PDK1	pyruvate dehydrogenase kinase 1	-1.686	0.000645
PDXK	pyridoxal kinase	1.841	0.00276
PDZD3	PDZ domain containing 3	-1.858	0.0365
PDZRN3	PDZ domain containing ring finger 3	-1.983	0.0222
PECAM1	platelet and endothelial cell adhesion molecule 1	2.551	1.02e-09
PELI2	pellino E3 ubiquitin protein ligase family member 2	-2.089	0.00341
PELI3	pellino E3 ubiquitin protein ligase family member 3	-1.528	0.0378
PEMT	phosphatidylethanolamine N-methyltransferase	1.499	0.0204
PEPD	peptidase D	1.722	2.76e-05
PER1	period circadian clock 1	-3.736	1.26e-16
PER2	period circadian clock 2	-1.496	0.0499
PFKFB1	6-phosphofructo-2-kinase/fructose-2,6-biphosphatase 1	2.379	0.0497
PFKFB3	6-phosphofructo-2-kinase/fructose-2,6-biphosphatase 3	-1.66	0.00494
PGLYRP1	peptidoglycan recognition protein 1	-2.662	0.00359
PGLYRP2	peptidoglycan recognition protein 2	-1.777	2.87e-05
PGRMC1	progesterone receptor membrane component 1	-1.652	9.87e-05
PHACTR1	phosphatase and actin regulator 1	-1.9	0.000257
PHF1	PHD finger protein 1	-1.742	2.12e-05
PHLDB1	pleckstrin homology like domain family B member 1	1.794	0.000754
PIGR	polymeric immunoglobulin receptor	-2.288	0.00308
PIK3AP1	phosphoinositide-3-kinase adaptor protein 1	1.543	0.0152
PIK3CG	phosphatidylinositol-4,5-bisphosphate 3-kinase catalytic subunit gamma	1.616	0.00384
PIK3R6	phosphoinositide-3-kinase regulatory subunit 6	1.963	0.00654
PILRA	paired immunoglobin like type 2 receptor alpha	2.334	0.000128
PIR	pirin	1.917	0.000461
PKD2L1	polycystin 2 like 1, transient receptor potential cation channel	3.245	7.46e-05
PKIB	cAMP-dependent protein kinase inhibitor beta	-2.767	4.13e-05
PKP1	plakophilin 1	3.806	0.000606
PKP3	plakophilin 3	2.491	0.0118
PLA2G16	phospholipase A2 group XVI	1.724	0.000586
PLA2G7	phospholipase A2 group VII	-1.546	0.00505
PLAGL2	PLAG1 like zinc finger 2	1.696	0.000787
PLAT	plasminogen activator, tissue type	4.428	0.000198
PLAUR	plasminogen activator, urokinase receptor	-3.997	4.27e-12
PLCB1	phospholipase C beta 1	-2.663	0.00053
PLCD3	phospholipase C delta 3	1.928	0.0387
PLD1	phospholipase D1	2.546	5.53e-06
PLD2	phospholipase D2	1.774	0.0198
PLEK	pleckstrin	2.233	8.11e-05
PLEK2	pleckstrin 2	1.955	0.0263
PLEKHA4	pleckstrin homology domain containing A4	4.969	8.21e-06
PLEKHG1	pleckstrin homology and RhoGEF domain containing G1	-1.8	0.0186
PLEKHH1	pleckstrin homology, MyTH4 and FERM domain containing H1	-1.609	0.0141
PLEKHS1	pleckstrin homology domain containing S1	5.553	7.79e-06
PLET1	placenta expressed transcript 1	3.045	0.00711
PLGRKT	plasminogen receptor with a C-terminal lysine	1.741	6.15e-06
PLIN1	perilipin 1	7.491	6.21e-11
PLK3	polo like kinase 3	-1.765	0.00115
PLK4	polo like kinase 4	1.528	0.0238
PLPBP	pyridoxal phosphate binding protein	1.524	2.13e-06
PLS3	plastin 3	3.392	0.00102
PLTP	phospholipid transfer protein	2.016	0.0276
PLXNB2	plexin B2	1.805	0.00265
PLXNC1	plexin C1	1.82	0.000299
PNKD	paroxysmal nonkinesigenic dyskinesia	2.565	2.7e-12
PNMA2	paraneoplastic Ma antigen 2	-2.271	0.0133
PNP	purine nucleoside phosphorylase	2.034	0.000275
PNPLA1	patatin like phospholipase domain containing 1	-1.944	0.026
PNPO	pyridoxamine 5'-phosphate oxidase	1.622	2.85e-05
PNPT1	polyribonucleotide nucleotidyltransferase 1	2.231	0.00159
POLA2	DNA polymerase alpha 2, accessory subunit	1.562	0.000137
POLD1	DNA polymerase delta 1, catalytic subunit	1.56	0.00157
POLD3	DNA polymerase delta 3, accessory subunit	1.68	2.25e-06
POLE	DNA polymerase epsilon, catalytic subunit	1.916	0.000325
POLE2	DNA polymerase epsilon 2, accessory subunit	1.878	0.00274
POP1	POP1 homolog, ribonuclease P/MRP subunit	1.496	0.000154
POU6F1	POU class 6 homeobox 1	1.809	0.0202
PPA1	pyrophosphatase (inorganic) 1	1.775	1.01e-06
PPARG	peroxisome proliferator activated receptor gamma	-2.55	1.57e-05
PPARGC1B	PPARG coactivator 1 beta	3.164	2.57e-06
PPFIA3	PTPRF interacting protein alpha 3	1.959	0.00182
Ppfia4	protein tyrosine phosphatase, receptor type, f polypeptide (PTPRF), interacting protein (liprin), alpha 4	-2.006	0.0034
PPIF	peptidylprolyl isomerase F	1.846	0.00109
PPL	periplakin	5.128	6.75e-08
PPM1M	protein phosphatase, Mg2+/Mn2+ dependent 1M	-2.188	3.64e-10
PPP2R2C	protein phosphatase 2 regulatory subunit Bgamma	-2.383	0.0375
PREB	prolactin regulatory element binding	1.659	6.39e-05
PRF1	perforin 1	-2.014	0.00106
PRKCD	protein kinase C delta	1.646	8.53e-06
PRKCI	protein kinase C iota	2.135	1.83e-05
PRKX	protein kinase, X-linked	1.566	0.00699
PROCA1	protein interacting with cyclin A1	-1.644	0.000189
PROK2	prokineticin 2	-4.638	6.64e-06
PROKR1	prokineticin receptor 1	5.832	4.54e-13
PROS1	protein S (alpha)	2.714	0.00657
PRR11	proline rich 11	2	0.0483
PRR5L	proline rich 5 like	2.2	0.000106
PRRC1	proline rich coiled-coil 1	1.549	0.000116
Prss34	protease, serine 34	-2.781	0.0156
PSMA2	proteasome subunit alpha 2	1.939	1.71e-11
PSMB10	proteasome subunit beta 10	2.75	1.21e-17
PSMB8	proteasome subunit beta 8	2.06	2.33e-13
PSMB9	proteasome subunit beta 9	2.751	4.93e-13
PSME1	proteasome activator subunit 1	2.237	5.3e-16
PSME2	proteasome activator subunit 2	2.908	1.44e-18
PSMF1	proteasome inhibitor subunit 1	1.607	0.00343
PSRC1	proline and serine rich coiled-coil 1	2.16	0.000639
PSTPIP2	proline-serine-threonine phosphatase interacting protein 2	2.283	8.18e-07
PTGDR2	prostaglandin D2 receptor 2	2.824	0.000244
PTGES	prostaglandin E synthase	2.535	0.0291
PTGES2	prostaglandin E synthase 2	1.512	0.00256
PTGFR	prostaglandin F receptor	-2.761	0.015
PTGS2	prostaglandin-endoperoxide synthase 2	2.341	0.00014
PTK2B	protein tyrosine kinase 2 beta	1.875	0.000427
PTPN5	protein tyrosine phosphatase, non-receptor type 5	-2.044	0.0432
PTPRG	protein tyrosine phosphatase, receptor type G	2.429	0.0126
PTPRO	protein tyrosine phosphatase, receptor type O	6.284	2.29e-11
PTPRR	protein tyrosine phosphatase, receptor type R	-1.683	0.0415
PTTG1	pituitary tumor-transforming 1	1.883	0.0254
PTX3	pentraxin 3	-9.824	3.54e-10
PVRIG	poliovirus receptor related immunoglobulin domain containing	-1.505	0.0415
PWWP2B	PWWP domain containing 2B	1.723	0.0231
PXDC1	PX domain containing 1	-1.681	0.044
PYCARD	PYD and CARD domain containing	1.824	0.00138
PYCR1	pyrroline-5-carboxylate reductase 1	2.207	0.00194
PYGO1	pygopus family PHD finger 1	-2.618	1.63e-05
QPRT	quinolinate phosphoribosyltransferase	2.011	0.041
RAB11FIP4	RAB11 family interacting protein 4	1.694	0.0044
RAB25	RAB25, member RAS oncogene family	5.704	4.32e-10
RAB7B	RAB7B, member RAS oncogene family	2.22	0.00074
RAD54L	RAD54 like (S. cerevisiae)	2.068	0.000159
RASA2	RAS p21 protein activator 2	-1.665	0.0101
RASA4	RAS p21 protein activator 4	2.391	0.000331
RASAL1	RAS protein activator like 1	-2.737	8.46e-06
RASAL3	RAS protein activator like 3	-1.563	0.00252
RASD1	ras related dexamethasone induced 1	1.841	0.0458
RASGEF1A	RasGEF domain family member 1A	-1.685	0.00705
RASIP1	Ras interacting protein 1	-3	0.00933
RASSF4	Ras association domain family member 4	3.041	6.23e-11
RBCK1	RANBP2-type and C3HC4-type zinc finger containing 1	2.135	1.25e-09
RCN1	reticulocalbin 1	2.219	1.83e-08
RCSD1	RCSD domain containing 1	-1.523	6.23e-10
RDM1	RAD52 motif containing 1	1.769	0.0337
REC8	REC8 meiotic recombination protein	2.196	0.00113
RECQL4	RecQ like helicase 4	1.7	0.00459
RELB	RELB proto-oncogene, NF-kB subunit	2.013	1.05e-07
RELT	RELT, TNF receptor	2.226	5.48e-07
RERE	arginine-glutamic acid dipeptide repeats	1.559	0.00747
RET	ret proto-oncogene	2.044	0.0214
RETREG1	reticulophagy regulator 1	-2.208	8.06e-08
RETSAT	retinol saturase	1.89	9.79e-09
RFX4	regulatory factor X4	1.851	0.0282
RFX5	regulatory factor X5	1.543	0.000937
RGL2	ral guanine nucleotide dissociation stimulator like 2	-1.536	2.87e-05
RGMB	repulsive guidance molecule family member b	-1.938	0.00311
RGS1	regulator of G protein signaling 1	-2.194	0.00909
RGS16	regulator of G protein signaling 16	-2.528	0.000846
RHBDD1	rhomboid domain containing 1	1.529	9.66e-05
RHBDF1	rhomboid 5 homolog 1	2.615	0.00259
RHBDF2	rhomboid 5 homolog 2	1.921	2.4e-06
RHBDL2	rhomboid like 2	2.649	0.0222
RHOB	ras homolog family member B	-1.853	0.0012
RICTOR	RPTOR independent companion of MTOR complex 2	1.521	0.0305
RIPK1	receptor interacting serine/threonine kinase 1	1.802	2.43e-07
RIPK2	receptor interacting serine/threonine kinase 2	1.585	0.000213
RIPK3	receptor interacting serine/threonine kinase 3	1.495	0.00116
RMI2	RecQ mediated genome instability 2	2.198	7.43e-05
RNASEL	ribonuclease L	2.062	0.000125
RND3	Rho family GTPase 3	2.551	0.00491
RNF114	ring finger protein 114	1.641	0.00141
RNF130	ring finger protein 130	-1.633	3.9e-07
RNF144B	ring finger protein 144B	1.745	0.000586
RNF149	ring finger protein 149	-1.595	0.0369
RNF19B	ring finger protein 19B	2.46	2.31e-09
RNF223	ring finger protein 223	2.129	0.0253
ROPN1L	rhophilin associated tail protein 1 like	-3.219	5.33e-07
ROR2	receptor tyrosine kinase like orphan receptor 2	3.819	1.09e-05
RORB	RAR related orphan receptor B	-2.479	0.0235
RPH3AL	rabphilin 3A like (without C2 domains)	-1.771	0.000776
RPS6KA2	ribosomal protein S6 kinase A2	-1.542	0.000765
RPS6KA6	ribosomal protein S6 kinase A6	-1.493	0.0175
RRAGD	Ras related GTP binding D	-1.837	0.0296
RSAD2	radical S-adenosyl methionine domain containing 2	6.469	2.96e-07
RSPH1	radial spoke head 1 homolog	-7.048	3.34e-10
RSPH3	radial spoke 3 homolog	1.595	0.000508
RTCB	RNA 2',3'-cyclic phosphate and 5'-OH ligase	1.509	8.23e-05
RTN4RL1	reticulon 4 receptor like 1	2.858	3.24e-05
RTP4	receptor transporter protein 4	4.727	9.19e-07
RUBCNL	RUN and cysteine rich domain containing beclin 1 interacting protein like	-1.896	0.000556
RUFY4	RUN and FYVE domain containing 4	-1.971	0.0241
RYK	receptor-like tyrosine kinase	-1.499	0.00935
S100A14	S100 calcium binding protein A14	7.176	3.2e-07
S100A16	S100 calcium binding protein A16	2.739	0.0164
S100A2	S100 calcium binding protein A2	5.456	5.63e-08
S100A5	S100 calcium binding protein A5	1.878	0.0323
S1PR5	sphingosine-1-phosphate receptor 5	-2.993	0.00669
SAG	S-antigen visual arrestin	2.027	0.0078
SAMD3	sterile alpha motif domain containing 3	-2.599	0.00353
SAMD4A	sterile alpha motif domain containing 4A	1.76	0.0223
SAMD9	sterile alpha motif domain containing 9	2.7	3.29e-05
SAMSN1	SAM domain, SH3 domain and nuclear localization signals 1	-1.587	0.00376
SARS	seryl-tRNA synthetase	1.703	0.00109
SAT1	spermidine/spermine N1-acetyltransferase 1	1.735	3.92e-05
SAXO1	stabilizer of axonemal microtubules 1	-3.888	1.48e-05
SCD	stearoyl-CoA desaturase	3.912	1.16e-07
SCFD2	sec1 family domain containing 2	2.114	1.97e-08
SCIMP	SLP adaptor and CSK interacting membrane protein	6.754	3.93e-16
SCIN	scinderin	10.589	6.27e-21
SCLY	selenocysteine lyase	1.502	0.00111
SCML4	sex comb on midleg like 4 (Drosophila)	-2.381	2.22e-09
SCN9A	sodium voltage-gated channel alpha subunit 9	2.113	0.0274
SCNN1A	sodium channel epithelial 1 alpha subunit	4.48	0.00016
SCUBE1	signal peptide, CUB domain and EGF like domain containing 1	1.607	0.023
SDC1	syndecan 1	2.772	0.0176
SDC3	syndecan 3	6.602	6.56e-15
SDC4	syndecan 4	3.04	8.46e-06
SDF2L1	stromal cell derived factor 2 like 1	2.184	5.25e-05
SDHAF2	succinate dehydrogenase complex assembly factor 2	1.953	2.05e-08
SDHC	succinate dehydrogenase complex subunit C	1.521	0.000216
SEC24D	SEC24 homolog D, COPII coat complex component	1.674	0.0191
Sectm1b	secreted and transmembrane 1B	2.58	0.00426
SELENBP1	selenium binding protein 1	-1.795	0.0144
SELL	selectin L	1.779	7.43e-05
SEMA3G	semaphorin 3G	4.028	8.62e-06
SEMA4B	semaphorin 4B	-1.749	0.000159
SEMA4F	ssemaphorin 4F	1.612	0.00758
SEMA5B	semaphorin 5B	2.488	0.0256
2005-09-01	septin 5	-3.003	4.75e-05
SERPINB2	serpin family B member 2	2.373	0.0178
SERPINB4	serpin family B member 4	-5.489	1.58e-05
SERPIND1	serpin family D member 1	-1.89	0.016
SERPINE1	serpin family E member 1	2.524	5.82e-07
SERPINE3	serpin family E member 3	-1.688	0.000556
SERPING1	serpin family G member 1	2.941	2.3e-06
SESN1	sestrin 1	-2.563	1.83e-16
SESN2	sestrin 2	2.428	2.23e-06
SFN	stratifin	3.024	0.000392
SFR1	SWI5 dependent homologous recombination repair protein 1	-1.561	5.02e-05
SFRP1	secreted frizzled related protein 1	-6.04	1.37e-06
SFXN4	sideroflexin 4	1.5	0.00294
SGSM1	small G protein signaling modulator 1	-1.707	0.0266
SH2D1A	SH2 domain containing 1A	-2.208	5.19e-06
SH2D1B	SH2 domain containing 1B	2.908	2.02e-06
SH3GL1	SH3 domain containing GRB2 like 1, endophilin A2	-1.691	0.000141
SH3RF2	SH3 domain containing ring finger 2	2.246	0.0172
SHANK2	SH3 and multiple ankyrin repeat domains 2	-2.029	0.0426
SHF	Src homology 2 domain containing F	-1.7	0.0186
SHPK	sedoheptulokinase	-1.709	0.000137
SIGLEC1	sialic acid binding Ig like lectin 1	6.824	1.29e-07
SIGLEC5	sialic acid binding Ig like lectin 5	1.766	0.0128
SIRT1	sirtuin 1	-1.74	5.88e-21
SKA1	spindle and kinetochore associated complex subunit 1	1.808	0.0303
SKAP2	src kinase associated phosphoprotein 2	1.62	0.00628
SLAMF1	signaling lymphocytic activation molecule family member 1	-2.13	5.18e-06
SLAMF8	SLAM family member 8	14.64	2.45e-16
SLC11A1	solute carrier family 11 member 1	-1.627	0.0245
SLC12A7	solute carrier family 12 member 7	2.444	1.96e-05
SLC13A4	solute carrier family 13 member 4	2.02	0.0256
SLC15A3	solute carrier family 15 member 3	1.522	0.0175
SLC16A14	solute carrier family 16 member 14	1.768	0.0238
SLC16A6	solute carrier family 16 member 6	1.745	0.00733
SLC16A7	solute carrier family 16 member 7	1.91	0.0251
SLC16A9	solute carrier family 16 member 9	-2.152	0.00115
SLC18A1	solute carrier family 18 member A1	4.395	5.47e-05
SLC1A5	solute carrier family 1 member 5	-2.329	0.000373
SLC22A1	solute carrier family 22 member 1	-3.049	0.00474
SLC25A19	solute carrier family 25 member 19	2.388	4.9e-10
SLC25A29	solute carrier family 25 member 29	-1.507	0.0151
SLC26A1	solute carrier family 26 member 1	1.957	0.0392
SLC26A8	solute carrier family 26 member 8	-14.478	1.75e-19
SLC29A1	solute carrier family 29 member 1 (Augustine blood group)	1.823	0.000466
SLC2A1	solute carrier family 2 member 1	-1.992	0.000755
SLC2A3	solute carrier family 2 member 3	-2.037	0.000126
SLC2A4	solute carrier family 2 member 4	-3.603	0.0015
SLC2A6	solute carrier family 2 member 6	2.43	1.28e-07
SLC2A8	solute carrier family 2 member 8	1.634	0.000937
SLC2A9	solute carrier family 2 member 9	1.636	0.0334
SLC37A2	solute carrier family 37 member 2	1.508	0.00822
SLC39A10	solute carrier family 39 member 10	-1.544	0.00338
SLC39A2	solute carrier family 39 member 2	2.931	2.6e-06
SLC44A1	solute carrier family 44 member 1	1.562	0.0223
SLC46A2	solute carrier family 46 member 2	2.22	3.72e-05
SLC46A3	solute carrier family 46 member 3	1.636	0.00516
SLC4A3	solute carrier family 4 member 3	-4.595	6.92e-09
SLC4A5	solute carrier family 4 member 5	2.121	0.0127
SLC4A7	solute carrier family 4 member 7	-1.603	4.28e-05
SLC4A8	solute carrier family 4 member 8	-2.861	0.00143
SLC6A15	solute carrier family 6 member 15	-2.475	0.0247
SLC6A2	solute carrier family 6 member 2	5.121	4.7e-07
SLC7A8	solute carrier family 7 member 8	3.863	2.35e-05
SLC8A1	solute carrier family 8 member A1	1.844	0.00193
SLCO2B1	solute carrier organic anion transporter family member 2B1	4.382	0.000155
SLCO3A1	solute carrier organic anion transporter family member 3A1	-1.548	0.0116
SLIT1	slit guidance ligand 1	-1.731	0.0447
SMAD1	SMAD family member 1	1.889	0.0477
SMAD6	SMAD family member 6	-1.962	0.00494
SMAD7	SMAD family member 7	-2.768	3.85e-15
SMARCD3	SWI/SNF related, matrix associated, actin dependent regulator of chromatin, subfamily d, member 3	-1.582	0.00193
SNAI1	snail family transcriptional repressor 1	-2.346	0.00103
SNN	stannin	-1.613	0.00274
SNRPA	small nuclear ribonucleoprotein polypeptide A	1.614	4.94e-06
SNTA1	syntrophin alpha 1	1.824	0.0232
SNX10	sorting nexin 10	2.633	1.13e-05
SOCS2	suppressor of cytokine signaling 2	3.019	3.43e-08
SOD2	superoxide dismutase 2	1.915	0.0183
SORBS3	sorbin and SH3 domain containing 3	2.946	5.6e-05
SORD	sorbitol dehydrogenase	1.789	0.0333
SORL1	sortilin related receptor 1	1.642	0.00291
SP6	Sp6 transcription factor	2.835	0.000483
SPAG1	sperm associated antigen 1	1.934	0.00201
SPAG5	sperm associated antigen 5	1.888	0.021
SPARCL1	SPARC like 1	-3.213	0.00362
SPC24	SPC24, NDC80 kinetochore complex component	1.8	0.0371
SPDL1	spindle apparatus coiled-coil protein 1	2.404	0.000263
SPECC1	sperm antigen with calponin homology and coiled-coil domains 1	-2.019	5.87e-05
SPEF2	sperm flagellar 2	-2.594	0.00263
SPIDR	scaffolding protein involved in DNA repair	-2.815	2.72e-09
SPINT1	serine peptidase inhibitor, Kunitz type 1	2.422	0.0119
SPRY1	sprouty RTK signaling antagonist 1	-2.265	6.06e-05
SPRY2	sprouty RTK signaling antagonist 2	-2.625	3.51e-10
SPTBN5	spectrin beta, non-erythrocytic 5	-1.731	0.00366
SPTLC2	serine palmitoyltransferase long chain base subunit 2	1.673	0.00141
SPTSSA	serine palmitoyltransferase small subunit A	1.66	0.00198
SQLE	squalene epoxidase	2.443	2.15e-06
SQOR	sulfide quinone oxidoreductase	1.664	0.000727
SRCIN1	SRC kinase signaling inhibitor 1	-2.383	0.037
SRD5A3	steroid 5 alpha-reductase 3	1.529	0.00985
SREBF2	sterol regulatory element binding transcription factor 2	1.547	3.76e-05
SRGAP2	SLIT-ROBO Rho GTPase activating protein 2	1.769	0.000704
SRI	sorcin	1.511	3.89e-06
SSBP2	single stranded DNA binding protein 2	-1.892	1.91e-10
SSX2IP	SSX family member 2 interacting protein	-1.618	0.00454
ST6GALNAC5	ST6 N-acetylgalactosaminide alpha-2,6-sialyltransferase 5	-3.506	0.00215
ST8SIA5	ST8 alpha-N-acetyl-neuraminide alpha-2,8-sialyltransferase 5	2.566	0.0182
STAB1	stabilin 1	-3.942	1.24e-10
STAP2	signal transducing adaptor family member 2	1.97	0.0396
STARD5	StAR related lipid transfer domain containing 5	1.495	0.0093
STARD6	StAR related lipid transfer domain containing 6	-1.674	0.0134
STARD8	StAR related lipid transfer domain containing 8	4.284	6.63e-13
STAT1	signal transducer and activator of transcription 1	3.712	1.47e-12
STAT2	signal transducer and activator of transcription 2	2.807	3.74e-07
STAT5A	signal transducer and activator of transcription 5A	1.503	5.59e-05
STEAP1	STEAP family member 1	6.252	2.32e-07
STEAP3	STEAP3 metalloreductase	2.839	1.46e-05
STIL	SCL/TAL1 interrupting locus	1.858	0.000255
STK17B	serine/threonine kinase 17b	-1.782	0.000219
STK19	serine/threonine kinase 19	-1.594	0.00928
STK3	serine/threonine kinase 3	1.74	0.000773
STMN3	stathmin 3	1.973	0.0195
STOML1	stomatin like 1	3.944	5.2e-07
STOML3	stomatin like 3	3.387	0.000183
STX11	syntaxin 11	2.383	9.05e-05
STX2	syntaxin 2	1.601	0.0154
STX3	syntaxin 3	-2.014	0.00135
STXBP1	syntaxin binding protein 1	8.444	5.23e-09
STYK1	serine/threonine/tyrosine kinase 1	-2.826	0.00496
SUCNR1	succinate receptor 1	5.567	1.01e-11
SULT2B1	sulfotransferase family 2B member 1	2.471	0.0354
SULT6B1	sulfotransferase family 6B member 1	2.798	0.0027
SUSD2	sushi domain containing 2	4.138	0.000111
SUSD4	sushi domain containing 4	2.312	0.0476
SV2A	synaptic vesicle glycoprotein 2A	-1.5	0.0168
SYN2	synapsin II	-6.081	3e-16
SYNGR3	synaptogyrin 3	-1.793	0.000554
SYTL2	synaptotagmin like 2	-1.983	2.74e-05
TAC3	tachykinin 3	-2.378	0.0076
TAF4B	TATA-box binding protein associated factor 4b	-1.729	5.65e-05
TAF9B	TATA-box binding protein associated factor 9b	1.578	0.00381
TAGLN	transgelin	-2.357	0.0478
TAL1	TAL bHLH transcription factor 1, erythroid differentiation factor	2.058	0.00633
TAP1	transporter 1, ATP binding cassette subfamily B member	2.01	8.71e-10
TAP2	transporter 2, ATP binding cassette subfamily B member	2.255	1.57e-09
TAPBP	TAP binding protein	1.528	9.05e-09
TAPBPL	TAP binding protein like	1.712	9.03e-09
TARS	threonyl-tRNA synthetase	2.162	5.65e-05
TBC1D2B	TBC1 domain family member 2B	1.601	0.00585
TBC1D9	TBC1 domain family member 9	3.483	2.44e-10
TBX3	T-box 3	2.22	0.0357
TBXAS1	thromboxane A synthase 1	1.867	0.000132
TCAF1	TRPM8 channel associated factor 1	-1.599	0.000878
TCAF2	TRPM8 channel associated factor 2	-1.928	0.000307
TCEA2	transcription elongation factor A2	-1.547	0.0164
TCEAL1	transcription elongation factor A like 1	2.129	6.32e-06
TCF19	transcription factor 19	3.008	3.49e-09
TCF7L1	transcription factor 7 like 1	-3.442	0.000217
TDRD7	tudor domain containing 7	2.13	0.000243
TEC	tec protein tyrosine kinase	3.053	1.95e-05
TENM1	teneurin transmembrane protein 1	-2.365	0.00132
TEX14	testis expressed 14, intercellular bridge forming factor	-1.737	0.00734
TFB1M	transcription factor B1, mitochondrial	1.559	0.021
TFEC	transcription factor EC	1.78	0.00973
TG	thyroglobulin	-1.576	0.0305
TGFB3	transforming growth factor beta 3	-1.816	0.000738
TGFBR3	transforming growth factor beta receptor 3	1.772	0.00349
TGM2	transglutaminase 2	2.144	0.0313
THBS1	thrombospondin 1	-2.744	0.000258
THEM6	thioesterase superfamily member 6	1.798	0.00316
THEMIS2	thymocyte selection associated family member 2	1.563	0.0134
THNSL1	threonine synthase like 1	-1.506	0.0091
THRSP	thyroid hormone responsive	-2.748	0.0116
THY1	Thy-1 cell surface antigen	-2.414	0.0308
TIAM2	T-cell lymphoma invasion and metastasis 2	3.41	0.000567
TICAM2	toll like receptor adaptor molecule 2	1.941	1.55e-06
TICRR	TOPBP1 interacting checkpoint and replication regulator	2.058	0.00246
TIGD3	tigger transposable element derived 3	2.314	0.0185
TIGIT	T-cell immunoreceptor with Ig and ITIM domains	-1.933	0.0496
TIMELESS	timeless circadian clock	1.633	4.78e-05
TIMP4	TIMP metallopeptidase inhibitor 4	-8.296	1.71e-14
TLN2	talin 2	1.525	0.0391
TLR2	toll like receptor 2	1.569	0.0202
TLR9	toll like receptor 9	-1.781	0.000178
TM4SF18	transmembrane 4 L six family member 18	2.628	0.0229
TM6SF2	transmembrane 6 superfamily member 2	6.716	2.8e-08
TMC1	transmembrane channel like 1	5.411	3.7e-06
TMCO4	transmembrane and coiled-coil domains 4	1.592	0.000244
TMEM106A	transmembrane protein 106A	2.393	2.71e-08
TMEM132A	transmembrane protein 132A	-2.655	7.64e-06
TMEM140	transmembrane protein 140	2.674	1.06e-08
TMEM144	transmembrane protein 144	1.767	0.00286
TMEM150B	transmembrane protein 150B	2.024	0.00061
TMEM184B	transmembrane protein 184B	2.043	1.41e-08
TMEM185B	transmembrane protein 185B	-1.596	4.02e-06
TMEM190	transmembrane protein 190	-2.869	0.00167
TMEM2	transmembrane protein 2	-1.559	5.6e-05
TMEM229B	transmembrane protein 229B	-2.597	1.57e-06
TMEM245	transmembrane protein 245	-1.596	0.0203
TMEM255A	transmembrane protein 255A	2.852	0.000807
TMEM268	transmembrane protein 268	1.639	1.8e-05
TMEM35A	transmembrane protein 35A	-2.17	0.0142
TMEM51	transmembrane protein 51	3.488	6.69e-09
TMEM71	transmembrane protein 71	-1.648	4.78e-05
TMEM89	transmembrane protein 89	-2.202	0.0238
TMPRSS2	transmembrane protease, serine 2	3.203	0.00408
TMPRSS3	transmembrane protease, serine 3	-4.984	4.65e-05
TNFAIP2	TNF alpha induced protein 2	2.475	2.61e-07
TNFAIP6	TNF alpha induced protein 6	-3.438	0.000685
TNFAIP8L3	TNF alpha induced protein 8 like 3	3.233	0.000367
TNFRSF18	TNF receptor superfamily member 18	3.309	1.45e-12
TNFRSF21	TNF receptor superfamily member 21	1.89	0.000167
TNFRSF8	TNF receptor superfamily member 8	2.508	9.87e-05
TNFRSF9	TNF receptor superfamily member 9	-2.051	0.00469
TNFSF10	TNF superfamily member 10	2.828	1.42e-06
TNFSF13B	TNF superfamily member 13b	2.273	0.00158
TNIP3	TNFAIP3 interacting protein 3	3.213	0.00191
TNK1	tyrosine kinase non receptor 1	-1.708	0.000159
TNK2	tyrosine kinase non receptor 2	-1.564	1.96e-05
TNR	tenascin R	8.182	5.39e-11
TNS2	tensin 2	-3.325	0.000136
TNS3	tensin 3	1.702	0.0225
TOB1	transducer of ERBB2, 1	-1.67	2.46e-05
TOGARAM2	TOG array regulator of axonemal microtubules 2	1.872	0.0368
TOMM40	translocase of outer mitochondrial membrane 40	1.544	1.36e-05
TOMM40L	translocase of outer mitochondrial membrane 40 like	1.69	3.99e-11
TOP2A	topoisomerase (DNA) II alpha	2.268	0.0017
TP53INP1	tumor protein p53 inducible nuclear protein 1	-1.652	0.0209
TPK1	thiamin pyrophosphokinase 1	-1.555	0.00405
TPP1	tripeptidyl peptidase 1	1.557	0.0197
TPPP	tubulin polymerization promoting protein	2.505	0.000532
TRADD	TNFRSF1A associated via death domain	1.612	5.49e-07
TRAF4	TNF receptor associated factor 4	-1.665	0.00227
TRAFD1	TRAF-type zinc finger domain containing 1	2.148	9.69e-08
TRANK1	tetratricopeptide repeat and ankyrin repeat containing 1	5.453	1.96e-10
TREM2	triggering receptor expressed on myeloid cells 2	1.861	0.00656
TREX1	three prime repair exonuclease 1	2.078	0.000263
TRIM14	tripartite motif containing 14	2.314	1.01e-06
TRIM15	tripartite motif containing 15	-2.805	0.0162
TRIM2	tripartite motif containing 2	-2.33	0.00191
TRIM21	tripartite motif containing 21	2.765	1.24e-10
TRIM25	tripartite motif containing 25	2.705	2.38e-06
TRIM26	tripartite motif containing 26	1.573	0.000699
TRIM38	tripartite motif containing 38	2.669	1.97e-10
TRIM46	tripartite motif containing 46	2.224	0.0255
TRIM47	tripartite motif containing 47	7.543	2.53e-19
TRIM5	tripartite motif containing 5	2.494	6.53e-07
TRIM56	tripartite motif containing 56	1.573	0.042
TRIM65	tripartite motif containing 65	1.494	0.0073
TRIP13	thyroid hormone receptor interactor 13	1.626	0.00491
TRPM2	transient receptor potential cation channel subfamily M member 2	-3.084	3.03e-08
TRPM4	transient receptor potential cation channel subfamily M member 4	3.317	0.00147
TRPM6	transient receptor potential cation channel subfamily M member 6	-2.932	3.72e-05
TRPV6	transient receptor potential cation channel subfamily V member 6	-2.94	0.00339
TSC22D3	TSC22 domain family member 3	-1.697	0.000288
TSPAN33	tetraspanin 33	2.271	0.000127
TSPAN5	tetraspanin 5	-1.76	3.16e-06
TSPOAP1	TSPO associated protein 1	-1.583	0.00194
TSPYL2	TSPY like 2	-1.531	0.00304
TTC22	tetratricopeptide repeat domain 22	1.92	0.0271
TTC3	tetratricopeptide repeat domain 3	-1.587	1.61e-12
TTLL5	tubulin tyrosine ligase like 5	2.047	6.52e-17
TTYH1	tweety family member 1	1.694	0.00171
TTYH3	tweety family member 3	1.533	0.0157
TUBA1B	tubulin alpha 1b	1.525	0.000385
TUBB	tubulin beta class I	1.577	2.18e-05
TUBB4A	tubulin beta 4A class IVa	2.651	0.000656
TWSG1	twisted gastrulation BMP signaling modulator 1	-1.676	5.6e-05
TXLNB	taxilin beta	-1.907	0.0126
TXN	thioredoxin	1.655	0.00012
TXNDC16	thioredoxin domain containing 16	4.25	1.66e-07
TXNIP	thioredoxin interacting protein	-1.892	4e-05
TXNRD3	thioredoxin reductase 3	-2.107	0.000218
UAP1	UDP-N-acetylglucosamine pyrophosphorylase 1	-1.504	0.00793
UBA7	ubiquitin like modifier activating enzyme 7	7.984	7.3e-14
UBASH3B	ubiquitin associated and SH3 domain containing B	-1.538	0.00181
UBE2G1	ubiquitin conjugating enzyme E2 G1	1.862	0.00551
UBE2H	ubiquitin conjugating enzyme E2 H	-1.661	0.018
UBE2L6	ubiquitin conjugating enzyme E2 L6	2.501	4.65e-05
UFSP2	UFM1 specific peptidase 2	-1.496	1.21e-06
UGDH	UDP-glucose 6-dehydrogenase	1.806	6.76e-08
UHRF1	ubiquitin like with PHD and ring finger domains 1	2.718	9.95e-08
UPB1	beta-ureidopropionase 1	4.503	1.64e-09
UPK1B	uroplakin 1B	-2.34	0.0439
USHBP1	USH1 protein network component harmonin binding protein 1	1.985	0.00326
USP18	ubiquitin specific peptidase 18	2.446	0.00318
USP25	ubiquitin specific peptidase 25	1.929	0.000736
USP53	ubiquitin specific peptidase 53	-1.492	0.0221
UTP14A	UTP14A small subunit processome component	-1.623	3.66e-05
VCAM1	vascular cell adhesion molecule 1	4.515	1.68e-05
VCAN	versican	-1.893	0.0286
VCPIP1	valosin containing protein interacting protein 1	2.317	5.43e-05
VIT	vitrin	-2.597	0.0239
VLDLR	very low density lipoprotein receptor	-1.723	0.0104
VNN1	vanin 1	-3.014	1.42e-06
VNN2	vanin 2	-1.704	0.00319
VPREB3	V-set pre-B cell surrogate light chain 3	-2.981	0.000525
VPS37D	VPS37D, ESCRT-I subunit	-3	0.00259
VSTM2L	V-set and transmembrane domain containing 2 like	-1.891	0.00257
VWA2	von Willebrand factor A domain containing 2	-5.979	1.05e-08
VWA3B	von Willebrand factor A domain containing 3B	3.707	3.25e-06
WARS	tryptophanyl-tRNA synthetase	5.981	2.58e-22
WDHD1	WD repeat and HMG-box DNA binding protein 1	1.647	0.000427
WDR34	WD repeat domain 34	1.524	0.00372
Wfdc21	WAP four-disulfide core domain 21	3.939	0.000747
Wfdc3	WAP four-disulfide core domain 3	2.919	0.00351
WHRN	whirlin	-2.033	4.7e-07
WIPF3	WAS/WASL interacting protein family member 3	2.298	0.00149
WNK2	WNK lysine deficient protein kinase 2	1.613	0.000179
XAF1	XIAP associated factor 1	2.807	9.43e-07
XCL1	X-C motif chemokine ligand 1	-1.928	0.0142
XDH	xanthine dehydrogenase	1.685	0.0091
XKR5	XK related 5	2.404	0.000764
XKR8	XK related 8	-1.565	0.0154
XKRX	XK related, X-linked	-1.952	0.00634
XPNPEP2	X-prolyl aminopeptidase 2	2.543	3.41e-06
XRN2	5'-3' exoribonuclease 2	1.86	8.11e-07
XYLT1	xylosyltransferase 1	-1.605	0.0264
YARS	tyrosyl-tRNA synthetase	1.92	1.82e-17
YBX2	Y-box binding protein 2	-3.907	3.61e-06
YES1	YES proto-oncogene 1, Src family tyrosine kinase	-1.519	0.0375
ZAN	zonadhesin (gene/pseudogene)	-1.761	0.0136
ZBP1	Z-DNA binding protein 1	7.612	6.77e-11
ZBTB10	zinc finger and BTB domain containing 10	-1.53	7.13e-05
ZBTB16	zinc finger and BTB domain containing 16	-2.568	0.000602
ZBTB20	zinc finger and BTB domain containing 20	-1.792	0.0173
ZBTB25	zinc finger and BTB domain containing 25	-1.703	0.0118
ZBTB46	zinc finger and BTB domain containing 46	2.15	0.0106
ZCCHC3	zinc finger CCHC-type containing 3	-1.581	3.63e-05
ZDHHC14	zinc finger DHHC-type containing 14	1.743	0.00658
ZDHHC19	zinc finger DHHC-type containing 19	-1.577	0.00401
ZDHHC7	zinc finger DHHC-type containing 7	-1.606	4.89e-05
ZFP3	ZFP3 zinc finger protein	2.085	0.049
ZMYND15	zinc finger MYND-type containing 15	2.859	7.5e-06
ZNF197	zinc finger protein 197	-1.541	2.22e-06
ZNF32	zinc finger protein 32	-1.562	0.000311
ZNF330	zinc finger protein 330	1.658	0.000261
ZNF365	zinc finger protein 365	-1.568	0.0454
ZNF395	zinc finger protein 395	-1.725	1.23e-05
ZNF608	zinc finger protein 608	-1.771	0.00129
ZNF672	zinc finger protein 672	2.625	1.68e-06
ZNF683	zinc finger protein 683	2.559	0.001
ZNF821	zinc finger protein 821	2.984	0.000409
ZNF831	zinc finger protein 831	-1.803	0.00392
ZNFX1	zinc finger NFX1-type containing 1	3.092	5.65e-05
ZPBP2	zona pellucida binding protein 2	-1.696	0.000319
ZSCAN26	zinc finger and SCAN domain containing 26	-1.651	0.00949
