# Supplementary material for: Blood immune transcriptome analysis of artificially fed dairy calves and naturally suckled beef calves from birth to 7 days of age
Source: Sci Rep. 2018 Oct 18;8:15461. doi: 10.1038/s41598-018-33627-0 (PMC6194081; doi:10.1038/s41598-018-33627-0)
Supplement: Supplementary file 7 — Dataset 7 [file 41598_2018_33627_MOESM7_ESM.xlsx]

## Sheet: Sheet1
Symbol	Entrez Gene Name	Fold Change1	p-value
A2M	alpha-2-macroglobulin	-1.619	0.0026
A4GALT	alpha 1,4-galactosyltransferase (P blood group)	1.586	0.00986
AANAT	aralkylamine N-acetyltransferase	-2.456	0.0359
AASS	aminoadipate-semialdehyde synthase	-1.711	0.0116
ABCA3	ATP binding cassette subfamily A member 3	-2.472	3.33e-07
ABCA6	ATP binding cassette subfamily A member 6	-1.995	0.00938
ABCC3	ATP binding cassette subfamily C member 3	-1.673	0.00345
ABCG1	ATP binding cassette subfamily G member 1	1.764	0.0143
ABHD12	abhydrolase domain containing 12	-1.556	0.0392
ABHD12B	abhydrolase domain containing 12B	-1.741	0.0289
ABI3	ABI family member 3	-1.803	0.00106
ABO	ABO, alpha 1-3-N-acetylgalactosaminyltransferase and alpha 1-3-galactosyltransferase	-2.376	0.0017
ACBD7	acyl-CoA binding domain containing 7	-2.639	0.0242
ACE	angiotensin I converting enzyme	-2.671	0.0109
ACER3	alkaline ceramidase 3	-2.275	7.99e-06
ACO1	aconitase 1	-1.698	0.000201
ACP2	acid phosphatase 2, lysosomal	-2.496	1.42e-07
ACPT	acid phosphatase, testicular	-1.851	0.00429
ACRBP	acrosin binding protein	-1.947	0.000152
ACSL5	acyl-CoA synthetase long-chain family member 5	-1.704	0.000872
ACSL6	acyl-CoA synthetase long-chain family member 6	-2.023	0.000391
ACVR1	activin A receptor type 1	-1.868	0.000308
ACVR1B	activin A receptor type 1B	-1.838	0.00818
ACVR2B	activin A receptor type 2B	-2.655	2.01e-06
ACVRL1	activin A receptor like type 1	-2.367	4.72e-05
ADAM15	ADAM metallopeptidase domain 15	-2.059	4.37e-05
ADAM17	ADAM metallopeptidase domain 17	-1.667	0.000436
ADAMTS2	ADAM metallopeptidase with thrombospondin type 1 motif 2	-2.043	0.000813
ADAMTS6	ADAM metallopeptidase with thrombospondin type 1 motif 6	1.57	0.00768
ADAMTSL4	ADAMTS like 4	-1.741	0.00564
ADAP1	ArfGAP with dual PH domains 1	-1.777	6.52e-05
ADAP2	ArfGAP with dual PH domains 2	-2.521	3.07e-05
ADCY9	adenylate cyclase 9	-2.171	0.000351
ADCYAP1R1	ADCYAP receptor type I	1.602	0.033
ADD2	adducin 2	-2.448	0.0405
ADGRE5	adhesion G protein-coupled receptor E5	-1.726	0.000424
ADGRF2	adhesion G protein-coupled receptor F2	2.56	0.0166
ADGRG5	adhesion G protein-coupled receptor G5	1.847	0.0085
ADORA2A	adenosine A2a receptor	-1.62	0.0015
ADORA3	adenosine A3 receptor	-1.846	0.0131
ADRB2	adrenoceptor beta 2	-2.181	0.000158
ADRB3	adrenoceptor beta 3	-2.633	0.0227
ADTRP	androgen dependent TFPI regulating protein	-2.392	0.00404
AES	amino-terminal enhancer of split	1.564	0.0015
AFAP1L1	actin filament associated protein 1 like 1	2.235	0.00503
AGMAT	agmatinase	-3.351	1.57e-05
AGO4	argonaute 4, RISC catalytic component	-1.599	0.00498
AGPAT4	1-acylglycerol-3-phosphate O-acyltransferase 4	1.712	0.0124
AGTRAP	angiotensin II receptor associated protein	-1.701	6.18e-06
AHCY	adenosylhomocysteinase	-1.762	9.08e-05
AHNAK	AHNAK nucleoprotein	-1.647	0.0043
AHSP	alpha hemoglobin stabilizing protein	-2.527	0.0325
AIF1	allograft inflammatory factor 1	-2.285	6.22e-05
AIG1	androgen induced 1	-1.701	0.0366
AK1	adenylate kinase 1	-2.827	0.00943
AKR7A2	aldo-keto reductase family 7 member A2	-1.883	2.13e-05
ALAS1	5'-aminolevulinate synthase 1	-1.544	0.000177
ALCAM	activated leukocyte cell adhesion molecule	-1.563	0.0367
ALDH1A1	aldehyde dehydrogenase 1 family member A1	-2.773	0.0043
ALDH2	aldehyde dehydrogenase 2 family (mitochondrial)	-1.621	0.00169
ALDH3B1	aldehyde dehydrogenase 3 family member B1	-2.267	1.59e-06
ALDH4A1	aldehyde dehydrogenase 4 family member A1	-2.506	1.57e-05
ALDOA	aldolase, fructose-bisphosphate A	-1.619	0.000802
ALDOC	aldolase, fructose-bisphosphate C	-2.072	4.55e-05
ALOX15	arachidonate 15-lipoxygenase	-2.615	0.0132
ALOX5	arachidonate 5-lipoxygenase	-2.053	0.0225
ALOX5AP	arachidonate 5-lipoxygenase activating protein	-2.096	0.000579
ALPK2	alpha kinase 2	-1.995	0.0203
AMIGO1	adhesion molecule with Ig like domain 1	1.541	0.004
AMIGO2	adhesion molecule with Ig like domain 2	1.531	0.02
AMPH	amphiphysin	1.92	0.0258
Ang4	angiogenin, ribonuclease A family, member 4	-1.703	0.00472
ANKRD2	ankyrin repeat domain 2	-1.746	0.037
ANKRD22	ankyrin repeat domain 22	-2.629	0.000126
ANKRD29	ankyrin repeat domain 29	-2.227	0.00892
ANKRD33	ankyrin repeat domain 33	-2.637	2.6e-05
ANKRD35	ankyrin repeat domain 35	-2.062	0.029
ANKRD50	ankyrin repeat domain 50	-2.124	1.39e-05
ANKRD9	ankyrin repeat domain 9	-2.467	0.0376
ANO10	anoctamin 10	-1.573	0.0243
ANXA1	annexin A1	-1.59	0.0259
ANXA2	annexin A2	-1.671	0.00349
ANXA3	annexin A3	-2.258	3.17e-05
ANXA4	annexin A4	-1.694	0.00377
ANXA5	annexin A5	-1.584	0.00185
AOAH	acyloxyacyl hydrolase	-2.493	2.12e-05
AOC3	amine oxidase, copper containing 3	-2.556	0.0138
AP2A1	adaptor related protein complex 2 alpha 1 subunit	-1.603	9.81e-05
APLP1	amyloid beta precursor like protein 1	-2.811	0.00205
APLP2	amyloid beta precursor like protein 2	-1.638	1.26e-05
APOBR	apolipoprotein B receptor	-1.579	0.0309
APOL2	apolipoprotein L2	1.93	0.00563
APOM	apolipoprotein M	1.553	0.0124
AQP1	aquaporin 1 (Colton blood group)	-2.687	0.0218
AQP3	aquaporin 3 (Gill blood group)	2.353	0.000139
AQP9	aquaporin 9	-2.006	0.00699
Arf2	ADP-ribosylation factor 2	-1.632	0.00194
ARG2	arginase 2	-1.736	0.0118
ARHGAP18	Rho GTPase activating protein 18	-1.505	0.0324
ARHGAP21	Rho GTPase activating protein 21	-1.969	4.19e-05
ARHGAP22	Rho GTPase activating protein 22	-1.63	0.0171
ARHGAP24	Rho GTPase activating protein 24	1.949	0.0166
ARHGAP28	Rho GTPase activating protein 28	-2.114	0.0154
ARHGAP5	Rho GTPase activating protein 5	-1.881	0.02
ARHGAP6	Rho GTPase activating protein 6	-1.614	0.00982
ARHGEF10L	Rho guanine nucleotide exchange factor 10 like	-1.918	0.000501
ARHGEF11	Rho guanine nucleotide exchange factor 11	-1.515	0.00225
ARHGEF3	Rho guanine nucleotide exchange factor 3	1.691	0.000312
ARHGEF40	Rho guanine nucleotide exchange factor 40	-1.75	0.00359
ARID3A	AT-rich interaction domain 3A	-1.536	0.0197
ARL11	ADP ribosylation factor like GTPase 11	-1.806	0.00377
ARMC2	armadillo repeat containing 2	1.558	0.000315
ARPC5L	actin related protein 2/3 complex subunit 5 like	1.537	0.00408
ARSA	arylsulfatase A	-1.622	0.000309
AS3MT	arsenite methyltransferase	-1.49	0.0261
ASAH1	N-acylsphingosine amidohydrolase 1	-1.706	0.000155
ASCL2	achaete-scute family bHLH transcription factor 2	-1.622	0.0442
ASF1B	anti-silencing function 1B histone chaperone	1.543	0.0299
ASGR2	asialoglycoprotein receptor 2	-2.632	0.00157
ASPH	aspartate beta-hydroxylase	-1.679	0.014
ASRGL1	asparaginase like 1	-1.66	0.0131
ATF3	activating transcription factor 3	-2.345	2.96e-05
ATG3	autophagy related 3	-1.531	0.00457
ATG7	autophagy related 7	-1.574	0.000334
ATP11A	ATPase phospholipid transporting 11A	-2.37	5.35e-06
ATP13A3	ATPase 13A3	-1.87	0.0169
ATP1A1	ATPase Na+/K+ transporting subunit alpha 1	-2.175	8.58e-09
ATP6AP1	ATPase H+ transporting accessory protein 1	-1.673	2.74e-06
ATP6V0A1	ATPase H+ transporting V0 subunit a1	-1.522	0.000431
ATP6V0A4	ATPase H+ transporting V0 subunit a4	3.441	0.000499
ATP6V0C	ATPase H+ transporting V0 subunit c	-1.521	0.000519
ATP6V0D1	ATPase H+ transporting V0 subunit d1	-1.604	6.17e-05
ATP6V1A	ATPase H+ transporting V1 subunit A	-1.63	0.00147
ATP6V1B2	ATPase H+ transporting V1 subunit B2	-1.682	0.000116
ATP7A	ATPase copper transporting alpha	-1.717	0.0375
ATP7B	ATPase copper transporting beta	1.905	0.00263
ATP8B2	ATPase phospholipid transporting 8B2	1.52	0.00145
AURKB	aurora kinase B	1.588	0.033
AVPI1	arginine vasopressin induced 1	-1.768	0.0262
B3GALT2	beta-1,3-galactosyltransferase 2	1.582	0.00162
B3GALT5	beta-1,3-galactosyltransferase 5	2.504	0.0229
B3GNT3	UDP-GlcNAc:betaGal beta-1,3-N-acetylglucosaminyltransferase 3	-1.634	0.000425
B3GNT6	UDP-GlcNAc:betaGal beta-1,3-N-acetylglucosaminyltransferase 6	-3.339	0.000506
B3GNT7	UDP-GlcNAc:betaGal beta-1,3-N-acetylglucosaminyltransferase 7	1.825	0.0411
BACH1	BTB domain and CNC homolog 1	-1.671	0.0163
BAG3	BCL2 associated athanogene 3	-1.773	0.000232
BATF	basic leucine zipper ATF-like transcription factor	1.589	0.0351
BATF2	basic leucine zipper ATF-like transcription factor 2	-2.986	0.00477
BATF3	basic leucine zipper ATF-like transcription factor 3	-1.638	0.0184
BBS10	Bardet-Biedl syndrome 10	1.531	0.0271
BCAS1	breast carcinoma amplified sequence 1	2.648	0.0173
BCL2A1	BCL2 related protein A1	-1.761	0.000322
BCL2L1	BCL2 like 1	-2.131	0.0488
BCL3	B-cell CLL/lymphoma 3	-1.529	0.0354
BCL6	B-cell CLL/lymphoma 6	-1.983	0.00204
BHLHA15	basic helix-loop-helix family member a15	2.594	0.0117
BICDL1	BICD family like cargo adaptor 1	1.531	0.0205
BLNK	B-cell linker	1.836	0.00481
BLVRA	biliverdin reductase A	-1.591	0.0042
BLVRB	biliverdin reductase B	-2.162	0.0368
BMPR2	bone morphogenetic protein receptor type 2	-1.589	0.0187
BNIP2	BCL2 interacting protein 2	-1.564	0.00521
BNIP3L	BCL2 interacting protein 3 like	-2.079	0.00774
BRI3	brain protein I3	-1.619	1.01e-05
BSPRY	B-box and SPRY domain containing	1.53	0.0383
BTD	biotinidase	1.843	0.00013
BTG3	BTG anti-proliferation factor 3	-1.762	2.38e-05
BTLA	B and T lymphocyte associated	2.04	0.0221
C10orf35	chromosome 10 open reading frame 35	-1.598	0.000656
C14orf79	chromosome 14 open reading frame 79	1.522	0.0296
C15orf48	chromosome 15 open reading frame 48	-2.126	0.000578
C19orf35	chromosome 19 open reading frame 35	-1.714	0.0327
C19orf66	chromosome 19 open reading frame 66	-1.625	0.00188
C1orf115	chromosome 1 open reading frame 115	-2.593	0.00189
C1orf54	chromosome 1 open reading frame 54	-2.047	2.55e-05
C1QA	complement C1q A chain	-3.072	0.000156
C1QB	complement C1q B chain	-3.028	0.000154
C1QC	complement C1q C chain	-3.15	0.00011
C1QTNF6	C1q and TNF related 6	1.542	0.0318
C1RL	complement C1r subcomponent like	-2.082	0.000841
C2	complement C2	-3.359	0.000868
C20orf27	chromosome 20 open reading frame 27	-1.579	3.38e-05
C2CD2L	C2CD2 like	-1.686	1.99e-05
C2orf50	chromosome 2 open reading frame 50	-2.013	0.0223
C2orf76	chromosome 2 open reading frame 76	1.508	0.0094
C3	complement C3	-3.019	7.04e-06
C3AR1	complement C3a receptor 1	-3.137	6.25e-05
C6orf141	chromosome 6 open reading frame 141	-1.656	0.000375
C7orf72	chromosome 7 open reading frame 72	2.127	0.0144
C9orf152	chromosome 9 open reading frame 152	1.592	0.0015
C9orf72	chromosome 9 open reading frame 72	-1.798	6.09e-05
CAB39L	calcium binding protein 39 like	1.74	0.00188
CACNA1F	calcium voltage-gated channel subunit alpha1 F	-1.941	0.0448
CADM1	cell adhesion molecule 1	-1.68	0.0213
CADPS2	calcium dependent secretion activator 2	-1.992	0.0487
CALCRL	calcitonin receptor like receptor	-1.792	0.0479
CALD1	caldesmon 1	-2.651	0.00194
CALML4	calmodulin like 4	-1.808	0.000402
CAMK1	calcium/calmodulin dependent protein kinase I	-2.114	0.00826
CAPG	capping actin protein, gelsolin like	-1.58	0.00525
CAPN2	calpain 2	-1.499	0.0111
CAPRIN2	caprin family member 2	1.616	0.00408
CARD10	caspase recruitment domain family member 10	-2.089	0.0227
CARD11	caspase recruitment domain family member 11	1.665	0.000399
CARD14	caspase recruitment domain family member 14	-1.641	0.0216
CARD9	caspase recruitment domain family member 9	-1.725	0.0006
CARMIL2	capping protein regulator and myosin 1 linker 2	1.547	0.00259
CAVIN3	caveolae associated protein 3	-2.085	0.0012
CBLB	Cbl proto-oncogene B	1.676	0.00284
CCDC102A	coiled-coil domain containing 102A	1.713	0.0287
CCDC14	coiled-coil domain containing 14	1.535	0.00295
CCDC151	coiled-coil domain containing 151	1.626	0.0347
CCDC152	coiled-coil domain containing 152	-1.978	0.00574
CCDC166	coiled-coil domain containing 166	-1.98	0.0166
CCDC3	coiled-coil domain containing 3	2.716	0.000779
CCDC34	coiled-coil domain containing 34	1.6	0.0249
CCDC68	coiled-coil domain containing 68	2.189	0.0302
CCDC73	coiled-coil domain containing 73	1.697	0.024
CCDC88A	coiled-coil domain containing 88A	-2.07	0.000129
CCL19	C-C motif chemokine ligand 19	-2.357	0.0334
CCL3L3	C-C motif chemokine ligand 3 like 3	-2.966	0.000402
CCL5	C-C motif chemokine ligand 5	2.424	0.0335
CCPG1	cell cycle progression 1	-1.585	0.00677
CCR1	C-C motif chemokine receptor 1	-1.783	0.00917
CCR4	C-C motif chemokine receptor 4	2.154	0.00724
CCR8	C-C motif chemokine receptor 8	2.142	0.00123
CCRL2	C-C motif chemokine receptor like 2	-2.395	0.00852
CD14	CD14 molecule	-2.022	0.00288
CD163	CD163 molecule	-2.361	0.00461
CD19	CD19 molecule	1.843	0.0195
CD1B	CD1b molecule	3.308	0.000317
CD2	CD2 molecule	1.617	0.023
CD200	CD200 molecule	1.646	0.0293
CD244	CD244 molecule	-1.705	0.0043
CD247	CD247 molecule	1.658	0.00911
CD27	CD27 molecule	1.596	0.0128
CD28	CD28 molecule	1.885	0.00163
CD300A	CD300a molecule	-1.901	0.000231
CD302	CD302 molecule	-1.678	0.0012
CD33	CD33 molecule	-1.54	0.0399
CD3D	CD3d molecule	1.626	0.000745
CD3E	CD3e molecule	1.581	0.0116
CD3G	CD3g molecule	1.65	0.00106
CD40	CD40 molecule	-1.754	0.00331
CD40LG	CD40 ligand	1.911	0.00138
CD44	CD44 molecule (Indian blood group)	-1.716	2.46e-05
CD5	CD5 molecule	1.55	0.0302
CD55	CD55 molecule (Cromer blood group)	-1.673	0.00359
CD58	CD58 molecule	-1.525	0.00131
CD59	CD59 molecule (CD59 blood group)	-2.296	0.000243
CD6	CD6 molecule	1.501	0.0319
CD63	CD63 molecule	-2.037	1.02e-05
CD68	CD68 molecule	-2.594	1.73e-07
CD70	CD70 molecule	1.927	0.0485
CD72	CD72 molecule	-1.798	0.000862
CD79A	CD79a molecule	1.795	0.00419
CD79B	CD79b molecule	2.003	0.0105
CD83	CD83 molecule	-3.025	7.8e-08
CD86	CD86 molecule	-1.882	0.00251
CD8A	CD8a molecule	1.634	0.0356
CD9	CD9 molecule	-1.723	0.00543
CD96	CD96 molecule	1.963	7.83e-05
CDA	cytidine deaminase	-2.224	0.000966
CDC42BPB	CDC42 binding protein kinase beta	-3.069	1.3e-07
CDC42EP2	CDC42 effector protein 2	-1.709	0.0333
CDC42EP4	CDC42 effector protein 4	-2.489	1.16e-06
CDCA7	cell division cycle associated 7	1.544	0.0057
CDH1	cadherin 1	-3.298	7.04e-06
CDKN2C	cyclin dependent kinase inhibitor 2C	2.002	0.00109
CDR2L	cerebellar degeneration related protein 2 like	-2.153	3.41e-07
CEBPE	CCAAT/enhancer binding protein epsilon	-1.825	0.0186
CEP68	centrosomal protein 68	1.54	0.014
CERS4	ceramide synthase 4	2.152	0.00289
CFAP126	cilia and flagella associated protein 126	-2.093	1.3e-05
CFAP69	cilia and flagella associated protein 69	-2.276	0.0177
CFB	complement factor B	-3.143	0.00271
CFD	complement factor D	-1.942	3.12e-05
CFI	complement factor I	-2.782	0.00152
CFP	complement factor properdin	-2.11	9.66e-07
CHCHD10	coiled-coil-helix-coiled-coil-helix domain containing 10	-1.946	0.0433
CHD3	chromodomain helicase DNA binding protein 3	1.494	0.000595
CHI3L1	chitinase 3 like 1	-2.288	0.000171
CHIC1	cysteine rich hydrophobic domain 1	1.664	0.000519
CHP1	calcineurin like EF-hand protein 1	-1.683	0.00299
CHPT1	choline phosphotransferase 1	-2.068	0.0221
CHRNA10	cholinergic receptor nicotinic alpha 10 subunit	-1.748	0.0255
CHST11	carbohydrate sulfotransferase 11	-1.499	0.0161
CHST7	carbohydrate sulfotransferase 7	-2.171	0.00312
CISD1	CDGSH iron sulfur domain 1	1.495	0.0195
CIT	citron rho-interacting serine/threonine kinase	1.577	0.0394
CKAP2L	cytoskeleton associated protein 2 like	1.573	0.0237
CKB	creatine kinase B	-2.622	2.59e-06
CLCN5	chloride voltage-gated channel 5	-1.742	0.00888
CLCN7	chloride voltage-gated channel 7	-1.789	3.28e-06
CLDN12	claudin 12	-1.643	0.00958
CLEC12A	C-type lectin domain family 12 member A	-1.512	0.0296
CLEC1B	C-type lectin domain family 1 member B	-2.381	0.027
CLEC7A	C-type lectin domain containing 7A	-2.187	0.00176
CLIC2	chloride intracellular channel 2	-2.762	0.0107
CLIC4	chloride intracellular channel 4	-1.685	0.00821
CLIP2	CAP-Gly domain containing linker protein 2	-1.625	0.000404
CLNK	cytokine dependent hematopoietic cell linker	1.934	0.0127
Cmah	cytidine monophospho-N-acetylneuraminic acid hydroxylase	1.532	0.000616
CMBL	carboxymethylenebutenolidase homolog	-3.4	1e-09
CMKLR1	chemerin chemokine-like receptor 1	-3.55	9.72e-06
CNDP2	carnosine dipeptidase 2	-2.027	4.13e-05
CNGA1	cyclic nucleotide gated channel alpha 1	1.858	0.0264
CNRIP1	cannabinoid receptor interacting protein 1	-2.057	0.00545
CNTLN	centlein	-2.143	0.000346
COL5A3	collagen type V alpha 3 chain	-4.869	1.99e-05
COLGALT1	collagen beta(1-O)galactosyltransferase 1	-1.845	0.000138
CORO1B	coronin 1B	-1.88	5.05e-07
CPAMD8	C3 and PZP like, alpha-2-macroglobulin domain containing 8	-2.282	0.0418
CPEB4	cytoplasmic polyadenylation element binding protein 4	-1.665	0.00263
CPED1	cadherin like and PC-esterase domain containing 1	-2.524	0.00385
CPM	carboxypeptidase M	-2.155	0.0258
CPOX	coproporphyrinogen oxidase	-1.55	0.022
CPT1C	carnitine palmitoyltransferase 1C	1.524	0.0322
CR2	complement C3d receptor 2	2.148	0.00277
CREBL2	cAMP responsive element binding protein like 2	-1.555	0.000151
CREG1	cellular repressor of E1A stimulated genes 1	-2.105	0.000876
CRLS1	cardiolipin synthase 1	1.612	0.00124
CRTAP	cartilage associated protein	-1.499	0.0231
CRY2	cryptochrome circadian clock 2	-1.493	0.000245
CRYBG3	crystallin beta-gamma domain containing 3	-1.879	0.00166
CRYL1	crystallin lambda 1	-1.892	2.55e-05
CRYZ	crystallin zeta	-2.2	0.000112
CSF1R	colony stimulating factor 1 receptor	-2.149	7.18e-05
CSF2RA	colony stimulating factor 2 receptor alpha subunit	-1.788	0.00033
CSF2RB	colony stimulating factor 2 receptor beta common subunit	-1.871	0.00429
CSF3R	colony stimulating factor 3 receptor	-1.591	0.0312
CSRP1	cysteine and glycine rich protein 1	-1.541	0.000459
CST7	cystatin F	1.56	0.0282
CTBP2	C-terminal binding protein 2	-1.98	2.51e-08
CTIF	cap binding complex dependent translation initiation factor	-1.824	0.00253
CTNNA1	catenin alpha 1	-1.864	3.48e-05
CTNNAL1	catenin alpha like 1	-1.987	0.000778
CTNND1	catenin delta 1	-2.436	2.01e-07
CTSA	cathepsin A	-1.534	0.000867
CTSB	cathepsin B	-2.031	7.13e-05
CTSC	cathepsin C	-2.285	1.98e-06
CTSD	cathepsin D	-1.63	4.17e-05
CTSF	cathepsin F	-1.624	9.48e-05
CTSH	cathepsin H	-2.134	7.06e-05
CTSO	cathepsin O	1.496	0.000146
CTSS	cathepsin S	-1.886	0.00158
CTSZ	cathepsin Z	-3.016	7.84e-10
CTTNBP2NL	CTTNBP2 N-terminal like	-2.76	0.000438
CUEDC1	CUE domain containing 1	-1.993	0.000534
CX3CR1	C-X3-C motif chemokine receptor 1	-1.875	0.0472
CXADR	coxsackie virus and adenovirus receptor	-1.812	0.0493
CXCL16	C-X-C motif chemokine ligand 16	-3.029	9.01e-10
CXCL2	C-X-C motif chemokine ligand 2	-3.731	0.000321
CXCR3	C-X-C motif chemokine receptor 3	2.272	0.00179
CXCR5	C-X-C motif chemokine receptor 5	2.02	0.00545
CXCR6	C-X-C motif chemokine receptor 6	2.888	0.00123
CXXC5	CXXC finger protein 5	1.546	0.0325
CYB561	cytochrome b561	-1.818	0.0344
CYB5R2	cytochrome b5 reductase 2	-2.697	0.0206
CYBA	cytochrome b-245 alpha chain	-1.546	0.000392
CYBB	cytochrome b-245 beta chain	-1.927	0.00418
CYFIP1	cytoplasmic FMR1 interacting protein 1	-2.285	1.72e-05
CYP27A1	cytochrome P450 family 27 subfamily A member 1	-2.152	0.00369
Cyp2d22	cytochrome P450, family 2, subfamily d, polypeptide 22	-2.299	2.2e-06
CYSLTR2	cysteinyl leukotriene receptor 2	1.64	0.0417
CYTH4	cytohesin 4	-1.791	0.000359
DAGLB	diacylglycerol lipase beta	-1.527	0.0308
DAPK1	death associated protein kinase 1	-2.03	1.57e-05
DBNDD2	dysbindin domain containing 2	-1.614	0.00569
DCBLD1	discoidin, CUB and LCCL domain containing 1	-1.823	0.00419
DCST2	DC-STAMP domain containing 2	-1.513	0.00527
DCSTAMP	dendrocyte expressed seven transmembrane protein	-3.497	7.35e-05
DDB2	damage specific DNA binding protein 2	-1.718	3.41e-07
DENND2A	DENN domain containing 2A	-2.119	0.0416
DENND5B	DENN domain containing 5B	1.839	0.0129
DEPDC1B	DEP domain containing 1B	1.907	0.0225
DERL3	derlin 3	1.935	0.00425
DFNA5	DFNA5, deafness associated tumor suppressor	-1.692	0.0404
DGKA	diacylglycerol kinase alpha	1.525	0.00458
DHRS7	dehydrogenase/reductase 7	-2.07	0.000227
DIRC2	disrupted in renal carcinoma 2	-1.728	0.000489
DLC1	DLC1 Rho GTPase activating protein	-1.7	0.0392
DMWD	dystrophia myotonica, WD repeat containing	1.66	0.0166
DMXL2	Dmx like 2	-2.43	0.00922
DNAAF4	dynein axonemal assembly factor 4	1.927	0.0162
DNAJB13	DnaJ heat shock protein family (Hsp40) member B13	-2.615	0.00174
DNASE1L1	deoxyribonuclease 1 like 1	-1.862	4.17e-05
DNASE2	deoxyribonuclease 2, lysosomal	-1.558	0.000696
DNM2	dynamin 2	-1.51	0.00176
DOC2A	double C2 domain alpha	-2.744	0.000865
DOCK1	dedicator of cytokinesis 1	-1.75	0.00152
DOCK4	dedicator of cytokinesis 4	-2.023	0.0043
DOCK7	dedicator of cytokinesis 7	-1.955	6.11e-05
DOK2	docking protein 2	-1.68	1.36e-05
DOK3	docking protein 3	-1.697	0.00314
DPEP3	dipeptidase 3	1.912	0.00162
DPP7	dipeptidyl peptidase 7	-1.588	0.00642
DPY19L1	dpy-19 like 1	-1.595	0.0111
DPYD	dihydropyrimidine dehydrogenase	-1.959	0.000878
DPYSL2	dihydropyrimidinase like 2	-1.586	0.00573
DSE	dermatan sulfate epimerase	-1.683	0.00843
DTX3	deltex E3 ubiquitin ligase 3	1.546	0.00561
DTX4	deltex E3 ubiquitin ligase 4	1.811	0.0351
DUOX2	dual oxidase 2	-2.479	0.0375
DUSP1	dual specificity phosphatase 1	-1.761	0.00732
DUSP16	dual specificity phosphatase 16	-1.824	0.0043
DUSP26	dual specificity phosphatase 26	-2.373	0.0483
DUSP3	dual specificity phosphatase 3	-1.513	0.00552
DUSP5	dual specificity phosphatase 5	-2.337	2.67e-05
DUSP6	dual specificity phosphatase 6	-2.152	5.26e-06
DYRK3	dual specificity tyrosine phosphorylation regulated kinase 3	-2.425	0.0213
DYSF	dysferlin	-1.883	0.0162
DZIP3	DAZ interacting zinc finger protein 3	1.532	0.00215
EAF2	ELL associated factor 2	2.53	0.000461
EBF1	early B-cell factor 1	2.115	0.00495
EBI3	Epstein-Barr virus induced 3	-2.992	9.49e-06
ECE1	endothelin converting enzyme 1	-1.921	3.48e-07
ECM1	extracellular matrix protein 1	-2.372	0.000519
ECM2	extracellular matrix protein 2	1.974	0.0315
Eda	ectodysplasin-A	-1.925	0.0334
EDNRB	endothelin receptor type B	-2.352	0.0468
EFHD2	EF-hand domain family member D2	-1.785	7.09e-07
EFNB1	ephrin B1	-1.589	0.00417
EGR2	early growth response 2	-2.059	0.0012
EGR3	early growth response 3	1.793	0.016
EHBP1L1	EH domain binding protein 1 like 1	-1.542	0.000353
EHD4	EH domain containing 4	-1.832	0.0192
EIF4E3	eukaryotic translation initiation factor 4E family member 3	-1.993	0.00285
EIF4EBP1	eukaryotic translation initiation factor 4E binding protein 1	-1.917	0.000714
EMC9	ER membrane protein complex subunit 9	1.639	0.00944
EMILIN1	elastin microfibril interfacer 1	-2.092	0.00433
EMILIN2	elastin microfibril interfacer 2	-2.162	3.07e-05
EML5	echinoderm microtubule associated protein like 5	1.735	0.017
EMP1	epithelial membrane protein 1	-2.255	0.002
ENO3	enolase 3	-3.303	3.28e-11
ENPP5	ectonucleotide pyrophosphatase/phosphodiesterase 5 (putative)	-2.483	4.29e-06
EOMES	eomesodermin	1.628	0.0226
EPB41L3	erythrocyte membrane protein band 4.1 like 3	-1.883	6.94e-05
EPB42	erythrocyte membrane protein band 4.2	-2.351	0.0498
EPHX1	epoxide hydrolase 1	-1.601	0.0455
EPHX3	epoxide hydrolase 3	-1.665	0.000565
EPHX4	epoxide hydrolase 4	2.296	0.00557
ERO1A	endoplasmic reticulum oxidoreductase 1 alpha	-1.552	0.0351
ESM1	endothelial cell specific molecule 1	2.484	0.0319
ETHE1	ETHE1, persulfide dioxygenase	-1.539	0.00278
ETS1	ETS proto-oncogene 1, transcription factor	1.636	0.00039
ETV5	ETS variant 5	-2.586	0.0013
EVA1C	eva-1 homolog C	-1.574	0.0142
EVI5	ecotropic viral integration site 5	-1.737	0.0123
EXTL2	exostosin like glycosyltransferase 2	1.527	0.0149
F11R	F11 receptor	-1.77	0.0342
F13A1	coagulation factor XIII A chain	-2.039	0.000188
F2RL3	F2R like thrombin/trypsin receptor 3	-1.91	0.0432
F5	coagulation factor V	-1.856	0.00751
FAAP100	Fanconi anemia core complex associated protein 100	1.58	0.00464
FADS6	fatty acid desaturase 6	-2.248	0.00917
FAH	fumarylacetoacetate hydrolase	-1.864	0.00995
FAIM	Fas apoptotic inhibitory molecule	1.568	0.0142
FAIM2	Fas apoptotic inhibitory molecule 2	1.957	0.0228
FAM114A1	family with sequence similarity 114 member A1	-1.514	0.0289
FAM129B	family with sequence similarity 129 member B	-1.544	0.0387
FAM129C	family with sequence similarity 129 member C	-1.667	0.00176
FAM135A	family with sequence similarity 135 member A	-1.641	0.0176
FAM161A	family with sequence similarity 161 member A	1.495	0.00936
FAM177A1	family with sequence similarity 177 member A1	-1.816	0.0228
FAM20A	FAM20A, golgi associated secretory pathway pseudokinase	-2.189	0.000713
FAM20C	FAM20C, golgi associated secretory pathway kinase	-1.729	0.00822
FAM219A	family with sequence similarity 219 member A	1.514	0.036
FAM26F	family with sequence similarity 26 member F	-2.004	0.0282
FAM46B	family with sequence similarity 46 member B	-2.373	0.0327
FAM49A	family with sequence similarity 49 member A	-2.273	2.59e-07
FAM72A	family with sequence similarity 72 member A	1.686	0.0437
FAM89A	family with sequence similarity 89 member A	-1.549	0.0334
FAR2	fatty acyl-CoA reductase 2	-1.865	0.0197
FBP1	fructose-bisphosphatase 1	-2.413	0.00861
FBXL5	F-box and leucine rich repeat protein 5	-1.53	0.0141
FBXW5	F-box and WD repeat domain containing 5	-1.513	0.00699
FCER1G	Fc fragment of IgE receptor Ig	-1.957	2.46e-06
FCGR1A	Fc fragment of IgG receptor Ia	-3.19	0.000259
FCMR	Fc fragment of IgM receptor	1.7	0.00288
FCN1	ficolin 1	-1.81	0.00164
FCRL1	Fc receptor like 1	2.066	0.00251
FCRL3	Fc receptor like 3	3.655	7.6e-07
FCRLA	Fc receptor like A	2.542	0.000368
FER	FER tyrosine kinase	-1.574	0.00579
FES	FES proto-oncogene, tyrosine kinase	-1.964	5.75e-06
FFAR2	free fatty acid receptor 2	-1.811	0.0169
FGD2	FYVE, RhoGEF and PH domain containing 2	-1.608	0.024
FGD4	FYVE, RhoGEF and PH domain containing 4	-1.885	0.00802
FGD6	FYVE, RhoGEF and PH domain containing 6	-1.54	0.0392
FGF9	fibroblast growth factor 9	-3.314	0.000536
FGL2	fibrinogen like 2	-1.676	0.00149
FGR	FGR proto-oncogene, Src family tyrosine kinase	-2.063	9.1e-06
FHL3	four and a half LIM domains 3	-1.708	0.00037
FILIP1	filamin A interacting protein 1	-3.202	0.000414
FKBP15	FK506 binding protein 15	-1.621	0.000595
FKBP9	FK506 binding protein 9	-1.874	0.0239
FLNA	filamin A	-1.648	6.55e-05
FLOT2	flotillin 2	-1.763	0.00102
FLT4	fms related tyrosine kinase 4	-2.431	0.0421
FLVCR2	feline leukemia virus subgroup C cellular receptor family member 2	-2.145	0.000873
FNDC3B	fibronectin type III domain containing 3B	-1.99	0.00225
FOS	Fos proto-oncogene, AP-1 transcription factor subunit	-1.977	0.000157
FOSL2	FOS like 2, AP-1 transcription factor subunit	-1.537	0.0426
FOXP3	forkhead box P3	1.736	0.00557
FRMD6	FERM domain containing 6	1.495	0.02
FRY	FRY microtubule binding protein	-1.651	0.00215
FST	follistatin	2.323	0.00171
FTH1	ferritin heavy chain 1	-1.848	0.027
FTL	ferritin light chain	-1.758	0.00183
FURIN	furin, paired basic amino acid cleaving enzyme	-1.642	0.000218
FUT4	fucosyltransferase 4	-1.552	0.00831
FZD2	frizzled class receptor 2	-2.571	0.0247
FZD4	frizzled class receptor 4	-2.341	0.000893
G6PD	glucose-6-phosphate dehydrogenase	-1.692	1.68e-05
GAA	glucosidase alpha, acid	-1.719	3.63e-05
GAB1	GRB2 associated binding protein 1	-1.826	0.00152
GAB2	GRB2 associated binding protein 2	-1.551	0.049
GAB3	GRB2 associated binding protein 3	-1.563	0.0323
GABRD	gamma-aminobutyric acid type A receptor delta subunit	2.054	0.0275
GAL3ST4	galactose-3-O-sulfotransferase 4	1.675	0.0108
GALC	galactosylceramidase	-1.767	0.000794
GALK1	galactokinase 1	-1.685	6.93e-05
GALM	galactose mutarotase	-1.518	0.0146
GALNTL5	polypeptide N-acetylgalactosaminyltransferase-like 5	-2.478	0.0304
GANC	glucosidase alpha, neutral C	-1.565	0.0378
GAS2	growth arrest specific 2	1.63	0.00706
GAS2L1	growth arrest specific 2 like 1	-2.459	7.13e-05
GAS7	growth arrest specific 7	-2.033	0.00215
GATA1	GATA binding protein 1	-2.752	0.00507
GATA3	GATA binding protein 3	1.687	0.0299
GATM	glycine amidinotransferase	-1.866	0.0201
GBA	glucosylceramidase beta	-1.693	7.04e-06
GBP2	guanylate binding protein 2	1.49	0.00786
GCH1	GTP cyclohydrolase 1	-2.118	0.000167
GCSAM	germinal center associated signaling and motility	2.108	4.71e-05
GDA	guanine deaminase	-1.908	0.00333
GDE1	glycerophosphodiester phosphodiesterase 1	-1.491	0.0146
GDPD1	glycerophosphodiester phosphodiesterase domain containing 1	-1.661	0.000413
GFI1	growth factor independent 1 transcriptional repressor	1.583	0.00555
GFI1B	growth factor independent 1B transcriptional repressor	-1.838	0.0305
GGT5	gamma-glutamyltransferase 5	-2.235	0.000265
GIMAP1	GTPase, IMAP family member 1	1.603	0.0153
GIMAP1-GIMAP5	GIMAP1-GIMAP5 readthrough	1.547	0.0074
GIMAP4	GTPase, IMAP family member 4	1.558	0.0325
GIMAP7	GTPase, IMAP family member 7	1.666	0.000522
GJA10	gap junction protein alpha 10	-2.082	0.0228
GJB2	gap junction protein beta 2	-2.568	3.59e-05
GK	glycerol kinase	-1.854	0.0029
GK5	glycerol kinase 5 (putative)	-1.909	4.75e-05
GLB1	galactosidase beta 1	-1.538	0.0028
GLB1L	galactosidase beta 1 like	-2.006	0.00184
GLIPR2	GLI pathogenesis related 2	-1.491	0.00228
GLP1R	glucagon like peptide 1 receptor	-2.196	0.0473
GLS2	glutaminase 2	1.569	0.0259
GLUL	glutamate-ammonia ligase	-2.364	8.65e-06
GM2A	GM2 ganglioside activator	-1.611	0.0239
Gm6377	predicted gene 6377	-1.64	0.0443
GMPR	guanosine monophosphate reductase	-2.057	0.00944
GNA11	G protein subunit alpha 11	-1.846	0.000482
GNA15	G protein subunit alpha 15	-1.736	0.00564
GNAO1	G protein subunit alpha o1	3.424	0.000583
GNAQ	G protein subunit alpha q	-1.908	0.0141
GNB4	G protein subunit beta 4	-1.741	0.0452
GNG7	G protein subunit gamma 7	-1.788	7.43e-05
GNS	glucosamine (N-acetyl)-6-sulfatase	-1.819	6.44e-07
GOLGA7B	golgin A7 family member B	-2.624	0.00167
GOLIM4	golgi integral membrane protein 4	-1.518	0.033
GOLM1	golgi membrane protein 1	-1.88	0.00119
GP5	glycoprotein V platelet	-2.572	0.00549
GP9	glycoprotein IX platelet	-2.612	0.00674
GPAT3	glycerol-3-phosphate acyltransferase 3	-1.778	0.0315
GPATCH3	G-patch domain containing 3	-1.63	2.59e-07
GPBAR1	G protein-coupled bile acid receptor 1	-2.518	1.29e-05
GPC1	glypican 1	-2.117	0.00374
GPC2	glypican 2	1.91	0.0142
GPD2	glycerol-3-phosphate dehydrogenase 2	-1.707	0.00374
GPHN	gephyrin	-1.903	0.00109
GPM6A	glycoprotein M6A	1.831	0.0208
GPR108	G protein-coupled receptor 108	-1.517	0.000712
GPR137B	G protein-coupled receptor 137B	-1.964	0.000156
GPR143	G protein-coupled receptor 143	-2.498	0.0198
GPR146	G protein-coupled receptor 146	-2.259	0.0128
GPR15	G protein-coupled receptor 15	2.85	6.94e-05
GPR158	G protein-coupled receptor 158	-3.37	0.00259
GPR171	G protein-coupled receptor 171	1.533	0.0143
GPR174	G protein-coupled receptor 174	1.687	0.00372
GPR84	G protein-coupled receptor 84	-2.671	0.00268
GPRIN3	GPRIN family member 3	1.596	0.0237
GPT2	glutamic--pyruvic transaminase 2	-2.068	0.00613
GPX4	glutathione peroxidase 4	-2.068	0.0382
GPX7	glutathione peroxidase 7	1.972	0.00241
GRB10	growth factor receptor bound protein 10	-2.269	0.000179
GREB1	growth regulation by estrogen in breast cancer 1	-2.39	0.0258
GRHL1	grainyhead like transcription factor 1	2.219	0.0303
GRIA3	glutamate ionotropic receptor AMPA type subunit 3	-2.199	0.0461
GRK3	G protein-coupled receptor kinase 3	-1.935	0.000316
GRN	granulin precursor	-2.049	8.56e-06
GSAP	gamma-secretase activating protein	-1.565	0.00558
GSN	gelsolin	-1.753	0.000741
GSTO1	glutathione S-transferase omega 1	-2.121	0.000157
Gtf2ird2	GTF2I repeat domain containing 2	-1.668	0.0137
GYS1	glycogen synthase 1	-2.022	9.48e-06
GZMK	granzyme K	2.372	0.0473
HAAO	3-hydroxyanthranilate 3,4-dioxygenase	2.424	0.00192
HABP4	hyaluronan binding protein 4	1.512	0.00302
HACD2	3-hydroxyacyl-CoA dehydratase 2	-1.491	0.00933
HCK	HCK proto-oncogene, Src family tyrosine kinase	-2.37	1.57e-09
HCST	hematopoietic cell signal transducer	1.647	0.0213
HDAC11	histone deacetylase 11	-1.896	0.0268
HDAC5	histone deacetylase 5	-1.538	5.23e-06
HDAC9	histone deacetylase 9	1.761	0.0112
HDGFL3	HDGF like 3	1.603	0.00049
HEBP1	heme binding protein 1	-1.781	0.000662
HERPUD1	homocysteine inducible ER protein with ubiquitin like domain 1	-1.568	0.000165
HES1	hes family bHLH transcription factor 1	-1.908	0.00364
HES2	hes family bHLH transcription factor 2	-2.127	0.00549
HGF	hepatocyte growth factor	-1.982	0.00267
HIP1	huntingtin interacting protein 1	-2.091	0.00121
HK2	hexokinase 2	-1.744	0.0262
HLA-DMB	major histocompatibility complex, class II, DM beta	-1.66	0.0159
HLA-DOA	major histocompatibility complex, class II, DO alpha	1.562	0.0123
HLA-DOB	major histocompatibility complex, class II, DO beta	1.951	0.00642
HLA-DQA1	major histocompatibility complex, class II, DQ alpha 1	-1.948	0.0434
HLA-DQB1	major histocompatibility complex, class II, DQ beta 1	-1.738	0.033
HLA-DRA	major histocompatibility complex, class II, DR alpha	-1.665	0.0295
HLTF	helicase like transcription factor	1.491	0.0267
HLX	H2.0 like homeobox	-1.703	0.0416
HMCES	5-hydroxymethylcytosine (hmC) binding, ES cell-specific	-1.496	0.000525
HMOX1	heme oxygenase 1	-2.612	1.9e-05
HNMT	histamine N-methyltransferase	-1.736	0.00454
HOMER1	homer scaffolding protein 1	2.087	0.000107
HOPX	HOP homeobox	1.754	0.0283
HP	haptoglobin	-2.401	0.00601
HPCAL1	hippocalcin like 1	-1.53	0.00308
HS6ST1	heparan sulfate 6-O-sulfotransferase 1	-1.75	0.00106
HSD3B7	hydroxy-delta-5-steroid dehydrogenase, 3 beta- and steroid delta-isomerase 7	-2.439	5.77e-06
HSF4	heat shock transcription factor 4	-1.957	0.0118
HSPA12B	heat shock protein family A (Hsp70) member 12B	-1.509	0.000334
HSPG2	heparan sulfate proteoglycan 2	-2.053	0.0231
HTRA1	HtrA serine peptidase 1	-2.679	0.00844
HVCN1	hydrogen voltage gated channel 1	1.693	0.01
HYAL2	hyaluronoglucosaminidase 2	-1.539	0.0205
ICAM1	intercellular adhesion molecule 1	-3.586	6.51e-08
ICAM5	intercellular adhesion molecule 5	-2.452	0.0403
ICOS	inducible T-cell costimulator	2.685	4.89e-06
ID1	inhibitor of DNA binding 1, HLH protein	-2.52	0.0037
ID3	inhibitor of DNA binding 3, HLH protein	1.702	0.0245
IDH1	isocitrate dehydrogenase (NADP(+)) 1, cytosolic	-2.142	2.6e-05
IER3	immediate early response 3	-1.798	0.000713
IER3IP1	immediate early response 3 interacting protein 1	-1.541	0.00896
IER5L	immediate early response 5 like	-1.9	0.00739
IFNGR1	interferon gamma receptor 1	-1.693	0.00011
IFNGR2	interferon gamma receptor 2	-1.796	1.4e-06
IGBP1	immunoglobulin binding protein 1	-1.539	0.00014
IGF1R	insulin like growth factor 1 receptor	-1.718	0.00339
IGF2R	insulin like growth factor 2 receptor	-1.544	0.00141
IGFALS	insulin like growth factor binding protein acid labile subunit	-2.936	0.00329
IGSF6	immunoglobulin superfamily member 6	-2.172	0.00024
IGSF8	immunoglobulin superfamily member 8	-1.947	0.000109
IKZF3	IKAROS family zinc finger 3	1.659	0.0053
IL10	interleukin 10	-2.269	0.00062
IL10RA	interleukin 10 receptor subunit alpha	-1.657	0.00124
IL12B	interleukin 12B	-1.754	0.0404
IL12RB1	interleukin 12 receptor subunit beta 1	1.66	0.00165
IL13RA1	interleukin 13 receptor subunit alpha 1	-1.805	0.00511
IL15	interleukin 15	-1.627	0.0385
IL17RB	interleukin 17 receptor B	1.695	0.0332
IL17RC	interleukin 17 receptor C	-2.684	8.56e-08
IL17REL	interleukin 17 receptor E like	-4.452	2.73e-05
IL1R1	interleukin 1 receptor type 1	-1.674	0.00634
IL1RN	interleukin 1 receptor antagonist	-1.698	0.00207
IL20RA	interleukin 20 receptor subunit alpha	-2.175	0.0123
IL27	interleukin 27	-1.762	0.00101
IL5RA	interleukin 5 receptor subunit alpha	-2.77	0.00213
IL7R	interleukin 7 receptor	1.839	0.0047
ILDR1	immunoglobulin like domain containing receptor 1	-2.038	0.0383
IMPDH1	inosine monophosphate dehydrogenase 1	-1.519	0.00166
INHA	inhibin alpha subunit	-3.013	0.00969
INPP1	inositol polyphosphate-1-phosphatase	1.565	8.66e-05
INSR	insulin receptor	-1.518	0.0225
IPMK	inositol polyphosphate multikinase	-1.55	0.0315
IQCD	IQ motif containing D	-1.832	0.0105
IQSEC2	IQ motif and Sec7 domain 2	-2.152	9.36e-05
IRAK2	interleukin 1 receptor associated kinase 2	-1.723	0.000227
IRAK3	interleukin 1 receptor associated kinase 3	-1.544	0.0158
IRF1	interferon regulatory factor 1	-1.64	0.0135
IRF5	interferon regulatory factor 5	-1.699	0.000141
IRF8	interferon regulatory factor 8	-1.547	0.00463
ITCH	itchy E3 ubiquitin protein ligase	-1.579	0.000285
ITGA2B	integrin subunit alpha 2b	-1.805	0.0392
ITGAD	integrin subunit alpha D	-1.715	0.00334
ITGAL	integrin subunit alpha L	-1.641	5.02e-05
ITGAM	integrin subunit alpha M	-2.145	0.000778
ITGB1	integrin subunit beta 1	-1.536	0.00153
ITGB2	integrin subunit beta 2	-1.934	2.65e-08
ITGB4	integrin subunit beta 4	-2.843	0.0022
ITK	IL2 inducible T-cell kinase	1.621	0.000425
ITPKA	inositol-trisphosphate 3-kinase A	2.36	0.0121
ITPRIPL1	inositol 1,4,5-trisphosphate receptor interacting protein-like 1	-1.88	0.000279
ITSN1	intersectin 1	-1.782	0.00891
JARID2	jumonji and AT-rich interaction domain containing 2	-1.577	2.63e-05
JCHAIN	joining chain of multimeric IgA and IgM	4.451	2.37e-07
JDP2	Jun dimerization protein 2	-1.562	0.0112
JUN	Jun proto-oncogene, AP-1 transcription factor subunit	-2.138	8.08e-06
JUNB	JunB proto-oncogene, AP-1 transcription factor subunit	-1.768	0.000268
KANK1	KN motif and ankyrin repeat domains 1	-1.977	0.021
KANK2	KN motif and ankyrin repeat domains 2	1.83	0.0167
KAT2B	lysine acetyltransferase 2B	-1.658	0.0318
KAZALD1	Kazal type serine peptidase inhibitor domain 1	-2.916	0.0125
KBTBD6	kelch repeat and BTB domain containing 6	1.492	0.0212
KCNE3	potassium voltage-gated channel subfamily E regulatory subunit 3	-1.707	0.0224
KCNH6	potassium voltage-gated channel subfamily H member 6	-2.399	0.0262
KCNJ2	potassium voltage-gated channel subfamily J member 2	-1.682	0.0278
KCNMB1	potassium calcium-activated channel subfamily M regulatory beta subunit 1	-2.099	0.0354
KCNMB4	potassium calcium-activated channel subfamily M regulatory beta subunit 4	1.586	0.00829
KCP	kielin/chordin-like protein	-1.859	0.00294
KCTD17	potassium channel tetramerization domain containing 17	1.668	0.00197
KCTD19	potassium channel tetramerization domain containing 19	-2.413	0.000864
KDELR1	KDEL endoplasmic reticulum protein retention receptor 1	-1.594	0.000143
KDELR3	KDEL endoplasmic reticulum protein retention receptor 3	-1.839	0.000143
KEL	Kell blood group, metallo-endopeptidase	-2.462	0.0375
KHK	ketohexokinase	-1.961	8.03e-05
KIAA0930	KIAA0930	-1.66	0.000262
KIAA1147	KIAA1147	-1.896	0.00731
KIAA1456	KIAA1456	2.359	0.0221
KIAA1551	KIAA1551	1.749	1.03e-05
KIF12	kinesin family member 12	2.234	0.00194
KIF1C	kinesin family member 1C	-1.504	0.000178
KIF20B	kinesin family member 20B	1.577	0.00131
KIFC3	kinesin family member C3	-1.76	0.0144
KIR2DL4	killer cell immunoglobulin like receptor, two Ig domains and long cytoplasmic tail 4	2.837	0.00062
KIRREL2	kin of IRRE like 2 (Drosophila)	-2.879	0.00149
KLF10	Kruppel like factor 10	-1.493	0.0213
KLF12	Kruppel like factor 12	1.602	0.0233
KLF4	Kruppel like factor 4	-2.038	0.000158
KLF9	Kruppel like factor 9	-1.698	0.0459
KLHDC8A	kelch domain containing 8A	2.172	0.0325
KLHL14	kelch like family member 14	1.813	0.0231
KLHL5	kelch like family member 5	-1.506	0.00158
KLHL8	kelch like family member 8	-1.988	0.000637
KLRB1	killer cell lectin like receptor B1	2.074	0.023
KLRC1	killer cell lectin like receptor C1	3.251	0.000471
KLRD1	killer cell lectin like receptor D1	3.2	0.000375
Klre1	killer cell lectin-like receptor family E member 1	2.935	0.00216
KLRF1	killer cell lectin like receptor F1	2.217	0.04
KLRG2	killer cell lectin like receptor G2	-2.327	0.0328
Klrk1	killer cell lectin-like receptor subfamily K, member 1	2.408	0.000329
KREMEN1	kringle containing transmembrane protein 1	-2.108	0.0241
KYNU	kynureninase	-1.947	0.000915
LACC1	laccase domain containing 1	-1.518	0.0208
LACTB	lactamase beta	-1.755	5.14e-06
LAMA3	laminin subunit alpha 3	1.901	0.0449
LAMA5	laminin subunit alpha 5	-2.645	1.28e-07
LAMP1	lysosomal associated membrane protein 1	-2.051	3.83e-06
LAMP2	lysosomal associated membrane protein 2	-1.756	1.86e-05
LAMP3	lysosomal associated membrane protein 3	1.533	0.000612
LAMTOR1	late endosomal/lysosomal adaptor, MAPK and MTOR activator 1	-1.62	7.67e-06
LAMTOR2	late endosomal/lysosomal adaptor, MAPK and MTOR activator 2	-1.542	0.0172
LAPTM4B	lysosomal protein transmembrane 4 beta	-1.99	0.0225
LARGE1	LARGE xylosyl- and glucuronyltransferase 1	-1.659	0.0495
LAT2	linker for activation of T-cells family member 2	-1.791	1.92e-05
LAX1	lymphocyte transmembrane adaptor 1	1.703	0.000478
LAYN	layilin	2.027	0.0244
LBH	limb bud and heart development	1.752	0.000176
LCK	LCK proto-oncogene, Src family tyrosine kinase	1.542	0.0246
LDHA	lactate dehydrogenase A	-1.703	0.000599
LDLR	low density lipoprotein receptor	-1.828	0.00169
LDLRAD3	low density lipoprotein receptor class A domain containing 3	-1.861	0.0262
LFNG	LFNG O-fucosylpeptide 3-beta-N-acetylglucosaminyltransferase	-1.494	0.000669
LGALS1	galectin 1	-1.725	0.00103
LGALS12	galectin 12	1.726	0.0295
LGALS3BP	galectin 3 binding protein	-1.512	0.0378
LGMN	legumain	-1.582	0.000104
LHFPL4	lipoma HMGIC fusion partner-like 4	-1.803	0.0224
LILRB5	leukocyte immunoglobulin like receptor B5	-2.624	0.000286
LIMS1	LIM zinc finger domain containing 1	-1.558	0.0223
LINGO1	leucine rich repeat and Ig domain containing 1	-2.403	0.00476
LIPA	lipase A, lysosomal acid type	-2.098	9.1e-06
LIPM	lipase family member M	-2.454	0.00194
LITAF	lipopolysaccharide induced TNF factor	-2.07	1.01e-05
LMCD1	LIM and cysteine rich domains 1	-3.321	0.00432
LMNA	lamin A/C	-4.21	7.92e-07
LNX2	ligand of numb-protein X 2	-1.746	0.000634
LOC728392	uncharacterized LOC728392	-2.207	0.0171
LONRF2	LON peptidase N-terminal domain and ring finger 2	1.74	0.0444
LONRF3	LON peptidase N-terminal domain and ring finger 3	-1.536	0.0459
LPAR1	lysophosphatidic acid receptor 1	-2.943	0.00103
LPCAT2	lysophosphatidylcholine acyltransferase 2	-1.976	0.0136
LPCAT3	lysophosphatidylcholine acyltransferase 3	-1.629	0.000532
LPIN3	lipin 3	-1.984	0.000329
LPL	lipoprotein lipase	-2.224	0.00418
LRFN1	leucine rich repeat and fibronectin type III domain containing 1	-2.291	7.13e-05
LRIG1	leucine rich repeats and immunoglobulin like domains 1	1.746	0.00166
LRP1	LDL receptor related protein 1	-2.732	1.31e-05
LRP12	LDL receptor related protein 12	-1.524	0.00154
LRP6	LDL receptor related protein 6	-1.902	0.00353
LRRC20	leucine rich repeat containing 20	1.733	0.0285
LRRC25	leucine rich repeat containing 25	-2.6	6.29e-07
LRRC36	leucine rich repeat containing 36	-2.124	0.000272
LRRC8E	leucine rich repeat containing 8 family member E	-1.643	0.00463
LRRN3	leucine rich repeat neuronal 3	2.691	0.00865
LSM3	LSM3 homolog, U6 small nuclear RNA and mRNA degradation associated	1.492	0.00648
LTB4R	leukotriene B4 receptor	-1.677	0.0309
LTBR	lymphotoxin beta receptor	-2.297	2.59e-07
LUZP1	leucine zipper protein 1	-1.575	0.0325
LY6E	lymphocyte antigen 6 family member E	1.72	0.0141
LY86	lymphocyte antigen 86	-1.73	0.00463
LY96	lymphocyte antigen 96	-1.699	0.00149
LYL1	LYL1, basic helix-loop-helix family member	-1.576	0.00418
LYN	LYN proto-oncogene, Src family tyrosine kinase	-1.66	0.00158
LYPD3	LY6/PLAUR domain containing 3	-1.705	0.0339
LYSMD1	LysM domain containing 1	-1.826	0.00592
LYSMD2	LysM domain containing 2	1.801	0.0275
LYZ	lysozyme	-1.847	0.00849
MAB21L1	mab-21 like 1	1.933	0.00308
MAEA	macrophage erythroblast attacher	-1.5	0.0195
MAFB	MAF bZIP transcription factor B	-2.414	5.76e-05
MAFG	MAF bZIP transcription factor G	-1.806	0.000616
MAN2B1	mannosidase alpha class 2B member 1	-1.53	6.25e-05
MANSC1	MANSC domain containing 1	-2.531	0.000394
MAOA	monoamine oxidase A	-2.052	6.73e-05
MAP3K11	mitogen-activated protein kinase kinase kinase 11	-1.553	7.89e-05
MAP3K6	mitogen-activated protein kinase kinase kinase 6	-1.882	0.00167
MAP3K8	mitogen-activated protein kinase kinase kinase 8	-1.778	0.000202
MAP7D1	MAP7 domain containing 1	-1.57	5.67e-05
MAP9	microtubule associated protein 9	1.657	0.00899
MAPK11	mitogen-activated protein kinase 11	-5.598	2.81e-07
MAPK12	mitogen-activated protein kinase 12	-4.184	4.33e-05
MAPK7	mitogen-activated protein kinase 7	-1.586	3.2e-06
MAPKAPK3	mitogen-activated protein kinase-activated protein kinase 3	-1.833	0.000281
2001-03-01	mitochondrial amidoxime reducing component 1	1.919	0.000863
2002-03-01	membrane associated ring-CH-type finger 2	-2.293	0.0367
2003-03-01	membrane associated ring-CH-type finger 3	-2.666	0.0178
MARVELD1	MARVEL domain containing 1	-1.668	0.00347
MAST2	microtubule associated serine/threonine kinase 2	-1.578	0.000104
MAST4	microtubule associated serine/threonine kinase family member 4	1.639	0.0151
MBNL2	muscleblind like splicing regulator 2	-1.554	0.0112
MBOAT7	membrane bound O-acyltransferase domain containing 7	-1.62	0.000426
MCEMP1	mast cell expressed membrane protein 1	-1.916	0.000489
MCOLN1	mucolipin 1	-1.689	9.34e-05
MCOLN2	mucolipin 2	1.768	2.08e-05
MCU	mitochondrial calcium uniporter	-1.514	0.0158
MEFV	MEFV, pyrin innate immunity regulator	-1.725	0.0189
MEIS1	Meis homeobox 1	-2.096	0.00288
MERTK	MER proto-oncogene, tyrosine kinase	-3.301	3.58e-07
MET	MET proto-oncogene, receptor tyrosine kinase	1.642	0.0315
METRNL	meteorin like, glial cell differentiation regulator	-2.095	2.9e-05
MFAP3	microfibrillar associated protein 3	-1.503	0.0003
MFGE8	milk fat globule-EGF factor 8 protein	-1.553	0.002
MGME1	mitochondrial genome maintenance exonuclease 1	1.541	0.00134
MGST1	microsomal glutathione S-transferase 1	-1.592	0.0334
MICU1	mitochondrial calcium uptake 1	-2.036	1.58e-06
MID1IP1	MID1 interacting protein 1	-1.579	0.000616
MILR1	mast cell immunoglobulin like receptor 1	-1.584	0.000159
MINDY1	MINDY lysine 48 deubiquitinase 1	-1.831	0.000662
MINDY4	MINDY lysine 48 deubiquitinase 4	-2.069	0.0013
MITF	melanogenesis associated transcription factor	-2.255	0.0018
MLLT3	MLLT3, super elongation complex subunit	1.63	0.0012
MLLT6	MLLT6, PHD finger domain containing	1.508	0.0107
MMP14	matrix metallopeptidase 14	-6.512	8.25e-09
MMP19	matrix metallopeptidase 19	-2.141	0.00698
MMP25	matrix metallopeptidase 25	-1.929	0.0015
MMP28	matrix metallopeptidase 28	1.868	0.0284
MMRN1	multimerin 1	-2.865	0.0131
MOB1B	MOB kinase activator 1B	-1.73	0.049
MOCOS	molybdenum cofactor sulfurase	-2.084	0.00138
Mocs1	molybdenum cofactor synthesis 1	-1.734	3.12e-05
MPP1	membrane palmitoylated protein 1	-1.916	5.81e-07
MPV17L	MPV17 mitochondrial inner membrane protein like	-2.494	0.00197
MPZL1	myelin protein zero like 1	-2.035	0.0103
MR1	major histocompatibility complex, class I-related	-1.613	0.0252
MRAS	muscle RAS oncogene homolog	-1.808	0.00154
MREG	melanoregulin	-1.656	0.0215
MRVI1	murine retrovirus integration site 1 homolog	-2.361	0.0216
MS4A1	membrane spanning 4-domains A1	2.248	0.0016
MS4A14	membrane spanning 4-domains A14	-1.934	0.037
MS4A7	membrane spanning 4-domains A7	-2.76	3.41e-07
MSR1	macrophage scavenger receptor 1	-1.714	0.0437
MSRB2	methionine sulfoxide reductase B2	1.583	0.000358
MSRB3	methionine sulfoxide reductase B3	-2.407	0.000146
MST1R	macrophage stimulating 1 receptor	-3.807	2.59e-05
MTCH1	mitochondrial carrier 1	-1.513	6e-05
MTMR1	myotubularin related protein 1	1.521	4.29e-05
MTSS1	MTSS1, I-BAR domain containing	-1.89	4.63e-05
MVP	major vault protein	-2.006	1.57e-05
MXI1	MAX interactor 1, dimerization protein	-2.336	0.00118
MYADM	myeloid associated differentiation marker	-1.584	0.00428
MYO10	myosin X	-2.302	0.00129
MYO16	myosin XVI	-2.636	0.000358
MYO1F	myosin IF	-1.561	0.000139
MYOF	myoferlin	-3.622	3.1e-06
MZB1	marginal zone B and B1 cell specific protein	4.775	3.41e-07
NACC2	NACC family member 2	-2.076	0.000863
NADK	NAD kinase	-1.609	1.32e-05
NAGA	alpha-N-acetylgalactosaminidase	-1.535	0.000371
NAGK	N-acetylglucosamine kinase	-1.632	0.000156
NAGLU	N-acetyl-alpha-glucosaminidase	-1.691	0.000162
NAIP	NLR family apoptosis inhibitory protein	-2.215	0.000345
NAPRT	nicotinate phosphoribosyltransferase	-1.926	0.00372
NAPSA	napsin A aspartic peptidase	-1.688	0.00109
NCALD	neurocalcin delta	1.538	0.00283
NCF2	neutrophil cytosolic factor 2	-1.942	2.31e-05
NCF4	neutrophil cytosolic factor 4	-2.071	2.69e-05
NCMAP	non-compact myelin associated protein	1.758	0.00893
NCOR2	nuclear receptor corepressor 2	-1.775	6.95e-06
NCR1	natural cytotoxicity triggering receptor 1	2.372	0.0025
NCR3	natural cytotoxicity triggering receptor 3	1.58	0.01
NDRG1	N-myc downstream regulated 1	-2.082	6.51e-08
NDST1	N-deacetylase and N-sulfotransferase 1	-1.66	0.00569
NEB	nebulin	1.992	0.0176
NEK6	NIMA related kinase 6	-1.897	1.54e-05
NEU1	neuraminidase 1	-1.549	7.35e-05
NEU2	neuraminidase 2	-2.672	0.0205
NFAM1	NFAT activating protein with ITAM motif 1	-1.522	0.00751
NFE2	nuclear factor, erythroid 2	-1.68	0.0166
NFE2L2	nuclear factor, erythroid 2 like 2	-1.968	3.16e-06
NFE2L3	nuclear factor, erythroid 2 like 3	-1.98	9.34e-05
NFIA	nuclear factor I A	-1.741	0.0311
NFIC	nuclear factor I C	-1.497	0.000271
NFIL3	nuclear factor, interleukin 3 regulated	-1.708	0.0225
NFKB2	nuclear factor kappa B subunit 2	-1.524	0.00532
NFKBIE	NFKB inhibitor epsilon	-1.68	2.04e-05
NHLRC1	NHL repeat containing E3 ubiquitin protein ligase 1	-1.891	0.000624
NHSL2	NHS like 2	-1.854	0.0104
NINJ1	ninjurin 1	-2.093	2.81e-07
NIPAL1	NIPA like domain containing 1	1.552	0.0173
NLRC3	NLR family CARD domain containing 3	1.636	0.00379
NLRC4	NLR family CARD domain containing 4	-1.965	0.00241
NLRP1	NLR family pyrin domain containing 1	-1.495	0.0337
NLRP3	NLR family pyrin domain containing 3	-1.71	0.00397
NLRX1	NLR family member X1	-1.768	0.000594
NOD1	nucleotide binding oligomerization domain containing 1	-2.229	0.000422
NOD2	nucleotide binding oligomerization domain containing 2	-1.905	0.000906
NOL4L	nucleolar protein 4 like	-1.775	0.000322
NOTCH1	notch 1	-1.757	0.000677
NOTCH2	notch 2	-1.584	0.0274
NOTCH3	notch 3	-2.233	0.000587
NPAS2	neuronal PAS domain protein 2	3.259	0.00273
NPC2	NPC intracellular cholesterol transporter 2	-1.936	0.00011
NPHP1	nephrocystin 1	-1.534	0.0215
NQO1	NAD(P)H quinone dehydrogenase 1	-1.931	0.0336
NR1H3	nuclear receptor subfamily 1 group H member 3	-3.59	7.84e-10
NR4A1	nuclear receptor subfamily 4 group A member 1	-2.652	5.16e-06
NREP	neuronal regeneration related protein	1.669	0.0493
NRG1	neuregulin 1	-2.044	0.0047
NRN1	neuritin 1	-2.031	0.0216
NRP1	neuropilin 1	-2.168	0.00216
NRP2	neuropilin 2	-2.239	0.00067
NRXN2	neurexin 2	-1.793	0.00263
NSG1	neuron specific gene family member 1	2.182	0.0443
NT5DC1	5'-nucleotidase domain containing 1	-1.525	0.0043
NTNG2	netrin G2	1.623	0.0393
NUDT17	nudix hydrolase 17	1.513	0.00839
NUDT6	nudix hydrolase 6	1.571	0.0243
NUDT7	nudix hydrolase 7	-1.57	0.0189
NUMB	NUMB, endocytic adaptor protein	-1.522	0.00246
NUMBL	NUMB like, endocytic adaptor protein	-1.834	0.000707
NUPR1	nuclear protein 1, transcriptional regulator	-4.807	6.73e-07
OCIAD2	OCIA domain containing 2	-1.678	2.39e-05
OCLN	occludin	2.365	0.023
OCRL	OCRL, inositol polyphosphate-5-phosphatase	-1.682	0.00105
OCSTAMP	osteoclast stimulatory transmembrane protein	-2.192	0.00996
OGFRL1	opioid growth factor receptor like 1	-1.864	0.0148
OLR1	oxidized low density lipoprotein receptor 1	-2.149	0.000935
OPTN	optineurin	-1.664	3.27e-05
OR11A1	olfactory receptor family 11 subfamily A member 1	2.372	0.0431
OSBPL10	oxysterol binding protein like 10	1.874	0.00828
OSBPL8	oxysterol binding protein like 8	-1.656	0.00909
OSCAR	osteoclast associated, immunoglobulin-like receptor	-2.272	0.00224
OSGIN1	oxidative stress induced growth inhibitor 1	-2.562	0.000408
P2RX1	purinergic receptor P2X 1	-2.104	0.0213
P2RX4	purinergic receptor P2X 4	-1.696	1.68e-05
P2RX5	purinergic receptor P2X 5	1.548	0.00517
P2RY1	purinergic receptor P2Y1	-1.965	0.00642
P2RY10	purinergic receptor P2Y10	1.912	2.08e-05
P2RY13	purinergic receptor P2Y13	-2.089	0.00216
P2RY2	purinergic receptor P2Y2	-1.856	0.0258
P4HA1	prolyl 4-hydroxylase subunit alpha 1	-1.669	0.00238
P4HB	prolyl 4-hydroxylase subunit beta	-1.752	2.33e-05
PABPC1L2A	poly(A) binding protein cytoplasmic 1 like 2A	1.798	0.000495
PACSIN1	protein kinase C and casein kinase substrate in neurons 1	2.548	7.18e-05
PADI3	peptidyl arginine deiminase 3	-1.974	0.01
PADI4	peptidyl arginine deiminase 4	-2.126	0.000309
PAM	peptidylglycine alpha-amidating monooxygenase	-2.398	1.19e-06
PAPSS2	3'-phosphoadenosine 5'-phosphosulfate synthase 2	-1.94	0.000144
PAQR4	progestin and adipoQ receptor family member 4	-1.56	0.000413
PAQR8	progestin and adipoQ receptor family member 8	-1.832	0.000865
PARP3	poly(ADP-ribose) polymerase family member 3	-2.127	0.00302
PARVB	parvin beta	-2.138	0.0165
PAX5	paired box 5	1.826	0.0476
PAX8	paired box 8	-2.25	1.69e-05
PBX4	PBX homeobox 4	-2.437	0.000691
PCDH9	protocadherin 9	-1.869	0.032
PCED1B	PC-esterase domain containing 1B	1.657	0.00536
PCGF2	polycomb group ring finger 2	-1.667	0.000618
PCYT1B	phosphate cytidylyltransferase 1, choline, beta	1.579	0.0334
PDCD1	programmed cell death 1	1.738	0.0116
PDE1B	phosphodiesterase 1B	1.604	0.0159
PDE2A	phosphodiesterase 2A	1.588	0.0193
PDE7A	phosphodiesterase 7A	1.502	0.000208
PDE8A	phosphodiesterase 8A	-2.227	1.67e-05
PDGFB	platelet derived growth factor subunit B	1.67	0.00768
PDIA5	protein disulfide isomerase family A member 5	-1.72	0.00105
PDXK	pyridoxal kinase	-2.616	1.52e-06
PDZK1IP1	PDZK1 interacting protein 1	-1.884	0.0446
PDZRN3	PDZ domain containing ring finger 3	1.979	0.0237
PECAM1	platelet and endothelial cell adhesion molecule 1	-2.521	1.34e-08
PEPD	peptidase D	-1.579	0.000778
PF4	platelet factor 4	-1.865	0.0473
PFKFB1	6-phosphofructo-2-kinase/fructose-2,6-biphosphatase 1	-4.209	0.000445
PFKFB4	6-phosphofructo-2-kinase/fructose-2,6-biphosphatase 4	-2.082	0.000177
PGAM1	phosphoglycerate mutase 1	-1.55	0.000686
PGD	phosphogluconate dehydrogenase	-1.795	0.000184
PGK1	phosphoglycerate kinase 1	-1.576	0.00265
PGM2	phosphoglucomutase 2	-1.613	0.0494
PGS1	phosphatidylglycerophosphate synthase 1	-1.543	0.00552
PHC1	polyhomeotic homolog 1	1.57	0.000415
PHLDB3	pleckstrin homology like domain family B member 3	-1.847	0.000371
PHOSPHO1	phosphoethanolamine/phosphocholine phosphatase	-2.627	0.015
PIF1	PIF1 5'-to-3' DNA helicase	1.853	0.0143
PIK3CB	phosphatidylinositol-4,5-bisphosphate 3-kinase catalytic subunit beta	-1.708	0.000199
PIK3CG	phosphatidylinositol-4,5-bisphosphate 3-kinase catalytic subunit gamma	-1.491	0.0206
PILRA	paired immunoglobin like type 2 receptor alpha	-2.287	0.000297
PIMREG	PICALM interacting mitotic regulator	1.831	0.0454
PIR	pirin	-1.966	0.000316
PKM	pyruvate kinase, muscle	-1.928	8.27e-05
PLA2G4A	phospholipase A2 group IVA	-1.521	0.00519
PLA2R1	phospholipase A2 receptor 1	-5.287	3.9e-07
PLAGL2	PLAG1 like zinc finger 2	-1.75	0.000438
PLAU	plasminogen activator, urokinase	-1.569	0.00349
PLAUR	plasminogen activator, urokinase receptor	-1.667	0.0284
PLBD1	phospholipase B domain containing 1	-1.865	0.00324
PLBD2	phospholipase B domain containing 2	-1.623	0.00013
PLCB3	phospholipase C beta 3	-1.523	0.000578
PLCL1	phospholipase C like 1	1.632	0.0287
PLD1	phospholipase D1	-2.199	0.000265
PLEK	pleckstrin	-1.645	0.0251
PLEK2	pleckstrin 2	-2.152	0.0117
PLEKHB1	pleckstrin homology domain containing B1	-2.166	0.0296
PLEKHD1	pleckstrin homology and coiled-coil domain containing D1	2.275	0.00158
PLEKHG3	pleckstrin homology and RhoGEF domain containing G3	-1.571	0.00788
PLEKHH3	pleckstrin homology, MyTH4 and FERM domain containing H3	-1.854	0.00892
PLEKHO1	pleckstrin homology domain containing O1	-1.528	0.0176
PLEKHO2	pleckstrin homology domain containing O2	-1.864	4.66e-07
PLIN3	perilipin 3	-1.764	0.000445
PLOD1	procollagen-lysine,2-oxoglutarate 5-dioxygenase 1	-2.387	2.73e-06
PLP2	proteolipid protein 2	-1.494	0.00523
PLTP	phospholipid transfer protein	-2.293	0.0072
PLVAP	plasmalemma vesicle associated protein	-2.836	0.0109
PLXDC2	plexin domain containing 2	-1.838	0.00183
PLXNA1	plexin A1	-3.155	1.76e-07
PLXNA4	plexin A4	-2.013	0.0203
PLXNB2	plexin B2	-1.707	0.00766
PLXNC1	plexin C1	-1.7	0.00208
PLXND1	plexin D1	-2.593	3.08e-05
PMEPA1	prostate transmembrane protein, androgen induced 1	1.581	0.0113
PNP	purine nucleoside phosphorylase	-2.488	4.29e-06
PNPLA1	patatin like phospholipase domain containing 1	2.51	0.0018
PNPLA6	patatin like phospholipase domain containing 6	-1.556	0.000154
PODNL1	podocan like 1	1.516	0.033
POLM	DNA polymerase mu	1.563	0.000854
POU2AF1	POU class 2 associating factor 1	2.17	0.00209
POU6F1	POU class 6 homeobox 1	-1.975	0.00504
PPA2	pyrophosphatase (inorganic) 2	1.637	0.00989
PPARG	peroxisome proliferator activated receptor gamma	-1.965	0.00366
PPL	periplakin	-2.14	0.0272
PPM1K	protein phosphatase, Mg2+/Mn2+ dependent 1K	1.644	0.000144
PPP1R16B	protein phosphatase 1 regulatory subunit 16B	1.539	0.000331
PPP1R26	protein phosphatase 1 regulatory subunit 26	-1.737	0.00981
PPP1R3B	protein phosphatase 1 regulatory subunit 3B	-1.545	0.0259
PPP2R2C	protein phosphatase 2 regulatory subunit Bgamma	3.309	0.00219
PPP3CC	protein phosphatase 3 catalytic subunit gamma	1.693	0.000334
PPT2	palmitoyl-protein thioesterase 2	-1.584	7.83e-05
PQLC1	PQ loop repeat containing 1	-1.698	0.000446
PRAM1	PML-RARA regulated adaptor molecule 1	-1.743	0.00708
PRDM1	PR/SET domain 1	-1.508	0.0241
PREB	prolactin regulatory element binding	-1.815	4.51e-06
PRF1	perforin 1	2.288	0.000123
PRKCD	protein kinase C delta	-1.838	1.45e-07
PRKCI	protein kinase C iota	-1.655	0.00828
PRKCQ	protein kinase C theta	1.622	0.000274
PRKD2	protein kinase D2	1.557	0.000358
PROCR	protein C receptor	-2.085	0.0403
PROS1	protein S (alpha)	-2.277	0.0287
PRSS50	protease, serine 50	2.597	0.000661
PSAP	prosaposin	-2.091	4.42e-06
PSTPIP2	proline-serine-threonine phosphatase interacting protein 2	-1.913	0.000281
PTAFR	platelet activating factor receptor	-1.755	0.00198
PTGIR	prostaglandin I2 (prostacyclin) receptor (IP)	-2.175	0.0492
PTGS1	prostaglandin-endoperoxide synthase 1	-2.004	0.0223
PTGS2	prostaglandin-endoperoxide synthase 2	-2.551	4.91e-05
PTK2B	protein tyrosine kinase 2 beta	-1.577	0.0167
PTPN12	protein tyrosine phosphatase, non-receptor type 12	-1.585	0.000229
PTPN13	protein tyrosine phosphatase, non-receptor type 13	-3.682	1.54e-05
PTPN6	protein tyrosine phosphatase, non-receptor type 6	-1.616	7.04e-06
PTPRB	protein tyrosine phosphatase, receptor type B	-2.072	0.00235
PTPRCAP	protein tyrosine phosphatase, receptor type C associated protein	1.643	0.0403
PTPRF	protein tyrosine phosphatase, receptor type F	1.514	0.00525
PTPRG	protein tyrosine phosphatase, receptor type G	-2.099	0.0417
PTPRO	protein tyrosine phosphatase, receptor type O	-1.968	0.0318
PTPRR	protein tyrosine phosphatase, receptor type R	-1.993	0.00496
PTTG1	pituitary tumor-transforming 1	1.731	0.0469
PVRIG	poliovirus receptor related immunoglobulin domain containing	1.517	0.0353
PWWP2B	PWWP domain containing 2B	-2.558	3.1e-05
PXDC1	PX domain containing 1	1.98	0.00564
PXN	paxillin	-1.582	0.00221
PYCARD	PYD and CARD domain containing	-2.16	4.1e-05
PYGL	glycogen phosphorylase L	-1.739	0.000348
PYGO1	pygopus family PHD finger 1	2.35	0.000245
QPRT	quinolinate phosphoribosyltransferase	-3.597	7.83e-05
RAB11FIP1	RAB11 family interacting protein 1	-1.687	0.00667
RAB11FIP5	RAB11 family interacting protein 5	-2.123	3.63e-05
RAB13	RAB13, member RAS oncogene family	-2.125	0.0352
RAB20	RAB20, member RAS oncogene family	-1.877	0.0282
RAB31	RAB31, member RAS oncogene family	-1.956	0.00361
RAB32	RAB32, member RAS oncogene family	-1.628	4.81e-05
RAB39B	RAB39B, member RAS oncogene family	1.956	0.000413
RAB3D	RAB3D, member RAS oncogene family	-1.753	0.0196
RAB3IL1	RAB3A interacting protein like 1	-2.822	0.0133
RAB7B	RAB7B, member RAS oncogene family	-2.535	9.84e-05
RACGAP1	Rac GTPase activating protein 1	1.494	0.0227
RAD9B	RAD9 checkpoint clamp component B	1.616	0.0306
RALGPS2	Ral GEF with PH domain and SH3 binding motif 2	1.515	0.00592
RAMP2	receptor activity modifying protein 2	-1.517	0.0269
RAMP3	receptor activity modifying protein 3	-2.24	0.0172
RANGRF	RAN guanine nucleotide release factor	1.551	0.00909
RAP1B	RAP1B, member of RAS oncogene family	-1.756	1.07e-08
RAPGEFL1	Rap guanine nucleotide exchange factor like 1	-2.297	0.00178
RAPH1	Ras association (RalGDS/AF-6) and pleckstrin homology domains 1	-1.945	0.00267
RASA4	RAS p21 protein activator 4	-2.249	0.00124
RASAL3	RAS protein activator like 3	1.566	0.00275
RASD2	RASD family member 2	-1.9	0.00703
RASGRP1	RAS guanyl releasing protein 1	1.495	0.0202
RASGRP3	RAS guanyl releasing protein 3	1.937	0.00799
RASGRP4	RAS guanyl releasing protein 4	-1.808	0.000512
RASSF4	Ras association domain family member 4	-1.957	0.000304
RASSF6	Ras association domain family member 6	-2.383	0.00909
RBM47	RNA binding motif protein 47	-1.704	0.0162
RBPMS	RNA binding protein with multiple splicing	-2.199	0.000188
RCCD1	RCC1 domain containing 1	1.545	0.0012
RCE1	Ras converting CAAX endopeptidase 1	1.796	0.0227
REEP3	receptor accessory protein 3	-1.58	0.00701
RELT	RELT, TNF receptor	-2.536	2.45e-08
RET	ret proto-oncogene	-2.149	0.0128
RETN	resistin	-2.379	2.42e-05
RFWD2	ring finger and WD repeat domain 2	-1.529	0.000329
RFX2	regulatory factor X2	-2.055	0.00103
RHBDF1	rhomboid 5 homolog 1	-2.621	0.00231
RHCG	Rh family C glycoprotein	-2.364	0.0499
RHOB	ras homolog family member B	-2.171	4.89e-05
RHOG	ras homolog family member G	-1.628	6.73e-05
RHOQ	ras homolog family member Q	-2.022	9.94e-06
RHOU	ras homolog family member U	1.596	0.0339
RIDA	reactive intermediate imine deaminase A homolog	-1.851	0.000235
RIN1	Ras and Rab interactor 1	-1.656	0.00613
RIPOR3	RIPOR family member 3	-2.38	0.00666
RNASE10	ribonuclease A family member 10 (inactive)	-2.019	0.0375
RNASE4	ribonuclease A family member 4	-1.541	0.0252
RNASET2	ribonuclease T2	-1.722	0.00025
RNF112	ring finger protein 112	-2.871	0.0071
RNF144B	ring finger protein 144B	-1.512	0.0162
RORA	RAR related orphan receptor A	1.917	0.00152
RORC	RAR related orphan receptor C	4.399	1.24e-05
RP2	RP2, ARL3 GTPase activating protein	-1.677	0.000337
RRAS	related RAS viral (r-ras) oncogene homolog	-2.113	1.03e-05
RRAS2	related RAS viral (r-ras) oncogene homolog 2	1.495	0.00339
RSPO1	R-spondin 1	-2.29	0.0351
RTN2	reticulon 2	-2.155	0.00044
RXRA	retinoid X receptor alpha	-1.957	1.08e-05
RYR1	ryanodine receptor 1	-2.782	0.000662
S100A11	S100 calcium binding protein A11	-1.607	0.00383
S100A12	S100 calcium binding protein A12	-2.162	0.00209
S100A13	S100 calcium binding protein A13	1.777	0.0361
S100A2	S100 calcium binding protein A2	-4.22	2e-05
S100A4	S100 calcium binding protein A4	-1.983	0.000184
S100A5	S100 calcium binding protein A5	-2.383	0.0025
S100A8	S100 calcium binding protein A8	-2.41	0.00124
S100A9	S100 calcium binding protein A9	-2.255	0.00389
S1PR1	sphingosine-1-phosphate receptor 1	1.632	0.000867
S1PR5	sphingosine-1-phosphate receptor 5	2.8	0.0125
SAMD3	sterile alpha motif domain containing 3	2.995	0.000825
SAMD4A	sterile alpha motif domain containing 4A	-2.499	9.36e-05
SARS	seryl-tRNA synthetase	-1.916	7.11e-05
SAXO1	stabilizer of axonemal microtubules 1	2.217	0.0136
SBF2	SET binding factor 2	-1.633	0.0431
SCAMP1	secretory carrier membrane protein 1	-1.584	0.00489
SCAMP5	secretory carrier membrane protein 5	-1.958	0.000123
SCARB1	scavenger receptor class B member 1	-1.75	0.000465
SCARB2	scavenger receptor class B member 2	-1.708	0.00706
SCARF1	scavenger receptor class F member 1	-2.261	0.000215
SCIMP	SLP adaptor and CSK interacting membrane protein	-2.547	0.000281
SCIN	scinderin	-3.988	6.77e-07
SCML4	sex comb on midleg like 4 (Drosophila)	1.584	0.0045
SCPEP1	serine carboxypeptidase 1	-2.044	4.57e-06
SDC3	syndecan 3	-3.608	8.31e-07
SDC4	syndecan 4	-2.813	7.83e-05
SDCBP	syndecan binding protein	-1.748	4.75e-05
SDK1	sidekick cell adhesion molecule 1	1.693	0.0336
SEC14L3	SEC14 like lipid binding 3	-1.95	0.0418
Sectm1b	secreted and transmembrane 1B	-2.333	0.013
SEL1L3	SEL1L family member 3	2.947	0.000837
SELENON	selenoprotein N	-1.845	0.000281
SEMA3C	semaphorin 3C	-2.13	0.0117
SEMA6C	semaphorin 6C	-1.801	0.00839
2001-09-01	septin 1	1.606	0.00311
2005-09-01	septin 5	-1.811	0.0473
SERINC2	serine incorporator 2	-1.754	0.0365
SERPINE1	serpin family E member 1	-2.073	0.000227
SERPINE2	serpin family E member 2	1.933	0.000227
SESN2	sestrin 2	-1.571	0.0302
SESTD1	SEC14 and spectrin domain containing 1	-1.895	0.0107
SETD9	SET domain containing 9	-1.548	0.0251
SFN	stratifin	-3.47	0.000127
SFRP5	secreted frizzled related protein 5	-2.932	0.0119
SGK1	serum/glucocorticoid regulated kinase 1	-2.025	0.00094
SGMS2	sphingomyelin synthase 2	-2.864	0.00586
SGPP1	sphingosine-1-phosphate phosphatase 1	-1.58	0.00492
SGSM1	small G protein signaling modulator 1	-1.755	0.0188
SH2D1A	SH2 domain containing 1A	1.627	0.0102
SH2D1B	SH2 domain containing 1B	-2.425	0.000175
SH2D2A	SH2 domain containing 2A	1.693	0.0216
SH3BGRL	SH3 domain binding glutamate rich protein like	-1.598	0.00575
SH3BP2	SH3 domain binding protein 2	-1.825	0.000662
SH3BP4	SH3 domain binding protein 4	-1.855	0.004
SH3BP5	SH3 domain binding protein 5	-1.548	0.00698
SH3D19	SH3 domain containing 19	-1.735	0.0167
SH3GL2	SH3 domain containing GRB2 like 2, endophilin A1	-2.408	0.0195
SH3GLB1	SH3 domain containing GRB2 like, endophilin B1	-1.522	0.000104
SH3PXD2B	SH3 and PX domains 2B	-2.228	0.00243
SH3RF1	SH3 domain containing ring finger 1	-1.783	0.0483
SHANK3	SH3 and multiple ankyrin repeat domains 3	1.535	0.0227
SHISA5	shisa family member 5	-1.888	0.000744
SHROOM4	shroom family member 4	-2.284	0.0499
SHTN1	shootin 1	-1.936	0.00023
SIDT1	SID1 transmembrane family member 1	1.545	0.00909
SIGLEC10	sialic acid binding Ig like lectin 10	1.683	0.0336
SIGLEC14	sialic acid binding Ig like lectin 14	-1.835	0.0396
SIGLEC5	sialic acid binding Ig like lectin 5	-1.947	0.00303
SIGLEC8	sialic acid binding Ig like lectin 8	-1.931	0.034
SIPA1L2	signal induced proliferation associated 1 like 2	-2.394	0.00147
SIRPA	signal regulatory protein alpha	-2.233	1.3e-07
SIT1	signaling threshold regulating transmembrane adaptor 1	1.877	0.00044
SKA2	spindle and kinetochore associated complex subunit 2	1.606	0.00111
SKAP1	src kinase associated phosphoprotein 1	1.687	0.00217
SKAP2	src kinase associated phosphoprotein 2	-2.054	2.87e-05
SLAMF1	signaling lymphocytic activation molecule family member 1	1.679	0.00374
SLAMF8	SLAM family member 8	-3.372	0.000805
SLC10A6	solute carrier family 10 member 6	-3.6	0.000109
SLC11A1	solute carrier family 11 member 1	-1.985	0.000938
SLC12A7	solute carrier family 12 member 7	-2.527	1.9e-05
SLC13A3	solute carrier family 13 member 3	-1.934	0.0184
SLC13A4	solute carrier family 13 member 4	-1.994	0.0252
SLC13A5	solute carrier family 13 member 5	-1.954	0.00108
SLC15A3	solute carrier family 15 member 3	-2.131	6.49e-06
SLC16A3	solute carrier family 16 member 3	-1.64	0.00685
SLC16A5	solute carrier family 16 member 5	-2.211	2.53e-06
SLC16A6	solute carrier family 16 member 6	-1.969	0.000933
SLC16A7	solute carrier family 16 member 7	-1.849	0.0343
SLC16A9	solute carrier family 16 member 9	1.657	0.0474
SLC23A1	solute carrier family 23 member 1	2.053	0.027
SLC24A3	solute carrier family 24 member 3	-2.011	0.027
SLC25A19	solute carrier family 25 member 19	-1.878	3.15e-05
SLC25A24	solute carrier family 25 member 24	-1.79	4.1e-05
SLC26A6	solute carrier family 26 member 6	-1.662	0.00162
SLC2A6	solute carrier family 2 member 6	-2.927	9.55e-10
SLC2A9	solute carrier family 2 member 9	-1.686	0.0225
SLC31A1	solute carrier family 31 member 1	-1.628	0.000575
SLC31A2	solute carrier family 31 member 2	-2.039	3.83e-06
SLC35F6	solute carrier family 35 member F6	-1.786	2.74e-06
SLC36A1	solute carrier family 36 member 1	-1.591	0.0237
SLC37A2	solute carrier family 37 member 2	-1.827	6.55e-05
SLC38A4	solute carrier family 38 member 4	2.769	0.0178
SLC38A6	solute carrier family 38 member 6	-1.647	0.00229
SLC38A7	solute carrier family 38 member 7	-1.574	0.000391
SLC39A1	solute carrier family 39 member 1	-1.602	0.000361
SLC39A13	solute carrier family 39 member 13	-1.509	0.000109
SLC39A2	solute carrier family 39 member 2	-2.118	0.00195
SLC39A8	solute carrier family 39 member 8	-1.946	0.0223
SLC41A2	solute carrier family 41 member 2	1.57	0.0132
SLC44A1	solute carrier family 44 member 1	-1.693	0.00581
SLC46A2	solute carrier family 46 member 2	-2.691	5.81e-07
SLC46A3	solute carrier family 46 member 3	-1.63	0.00616
SLC4A1	solute carrier family 4 member 1 (Diego blood group)	-2.408	0.045
SLC4A10	solute carrier family 4 member 10	1.805	0.0355
SLC52A3	solute carrier family 52 member 3	-2.469	0.0384
SLC6A4	solute carrier family 6 member 4	-2.573	0.00145
SLC6A6	solute carrier family 6 member 6	-1.758	0.00251
SLC7A6	solute carrier family 7 member 6	1.655	0.000281
SLC7A7	solute carrier family 7 member 7	-2.297	9.55e-10
SLC7A8	solute carrier family 7 member 8	-2.79	0.00245
SLC8A1	solute carrier family 8 member A1	-1.533	0.0414
SLC8B1	solute carrier family 8 member B1	-1.781	0.00299
SLC9A7	solute carrier family 9 member A7	1.551	0.0308
SLCO4A1	solute carrier organic anion transporter family member 4A1	-2.083	0.0259
SLCO4C1	solute carrier organic anion transporter family member 4C1	-1.828	0.0164
SLFN11	schlafen family member 11	2.446	0.00192
SMAD1	SMAD family member 1	-2.402	0.00469
SMAD7	SMAD family member 7	1.639	0.000853
SMS	spermine synthase	-1.614	0.000749
SMURF1	SMAD specific E3 ubiquitin protein ligase 1	-1.655	0.000565
SNTA1	syntrophin alpha 1	-3.102	5.16e-06
SNX10	sorting nexin 10	-2.449	0.000102
SNX15	sorting nexin 15	-1.916	0.000119
SNX18	sorting nexin 18	-1.77	0.00154
SNX24	sorting nexin 24	-2.053	4.18e-05
SNX30	sorting nexin family member 30	-1.689	0.0139
SNX33	sorting nexin 33	-2.007	0.00397
SNX7	sorting nexin 7	-2.195	0.0034
SNX9	sorting nexin 9	-1.636	0.00831
SOAT1	sterol O-acyltransferase 1	-1.828	2.12e-05
SOCS2	suppressor of cytokine signaling 2	-1.568	0.0452
SOD2	superoxide dismutase 2	-1.944	0.0159
SORBS3	sorbin and SH3 domain containing 3	-3.836	6.97e-07
SORT1	sortilin 1	-1.829	0.0404
SPAG1	sperm associated antigen 1	-1.94	0.00215
SPATA13	spermatogenesis associated 13	1.533	0.00357
SPATA6	spermatogenesis associated 6	-1.805	0.000368
SPDEF	SAM pointed domain containing ETS transcription factor	2.309	0.0195
SPG20	spastic paraplegia 20 (Troyer syndrome)	-1.932	0.00614
SPHK1	sphingosine kinase 1	-1.723	0.00123
SPI1	Spi-1 proto-oncogene	-1.972	2.34e-06
SPIB	Spi-B transcription factor	2.373	0.00141
SPOCK2	SPARC/osteonectin, cwcv and kazal like domains proteoglycan 2	1.639	0.00119
SPRED1	sprouty related EVH1 domain containing 1	-2.275	0.000102
SPRY1	sprouty RTK signaling antagonist 1	-1.882	0.00454
SPRY2	sprouty RTK signaling antagonist 2	1.667	0.00347
SPSB1	splA/ryanodine receptor domain and SOCS box containing 1	-1.61	0.0343
SPSB2	splA/ryanodine receptor domain and SOCS box containing 2	-1.862	0.000126
SPTB	spectrin beta, erythrocytic	-2.427	0.0282
SPTLC2	serine palmitoyltransferase long chain base subunit 2	-1.572	0.00669
SPTSSA	serine palmitoyltransferase small subunit A	-1.684	0.00169
SPX	spexin hormone	-1.692	0.00178
SQOR	sulfide quinone oxidoreductase	-1.667	0.000888
SRD5A3	steroid 5 alpha-reductase 3	-1.671	0.0015
SRGAP2	SLIT-ROBO Rho GTPase activating protein 2	-1.789	0.00067
SRGN	serglycin	-1.562	0.00322
SRM	spermidine synthase	1.507	0.0126
SRSF12	serine and arginine rich splicing factor 12	1.818	0.0291
SSH3	slingshot protein phosphatase 3	-1.512	0.00519
SSPN	sarcospan	2.139	0.0332
ST6GAL1	ST6 beta-galactoside alpha-2,6-sialyltransferase 1	1.537	0.000169
ST6GALNAC6	ST6 N-acetylgalactosaminide alpha-2,6-sialyltransferase 6	-1.731	0.0217
ST8SIA5	ST8 alpha-N-acetyl-neuraminide alpha-2,8-sialyltransferase 5	-2.284	0.035
STAG3	stromal antigen 3	1.844	0.0123
STAMBPL1	STAM binding protein like 1	1.952	0.000148
STARD5	StAR related lipid transfer domain containing 5	-1.737	0.000236
STARD8	StAR related lipid transfer domain containing 8	-2.125	0.000688
STAT4	signal transducer and activator of transcription 4	1.561	0.000711
STEAP3	STEAP3 metalloreductase	-3.204	2.65e-06
STK3	serine/threonine kinase 3	-1.81	0.000384
STOM	stomatin	-2.516	5.82e-07
STRBP	spermatid perinuclear RNA binding protein	1.522	7.38e-05
STX11	syntaxin 11	-2.219	0.000538
STX2	syntaxin 2	-2.993	1.57e-09
STX3	syntaxin 3	-1.665	0.029
STXBP1	syntaxin binding protein 1	-2.616	0.0206
SUCNR1	succinate receptor 1	-1.807	0.0423
SULF2	sulfatase 2	-1.863	0.0119
Sult1a1	sulfotransferase family 1A, phenol-preferring, member 1	-1.938	0.000304
SULT4A1	sulfotransferase family 4A member 1	-2.387	0.0212
SUMF1	sulfatase modifying factor 1	-1.548	0.000226
SUSD1	sushi domain containing 1	-1.893	0.000624
SUSD2	sushi domain containing 2	-3.929	0.00028
SV2A	synaptic vesicle glycoprotein 2A	1.599	0.00492
SYCP3	synaptonemal complex protein 3	-1.54	0.0361
SYNGR2	synaptogyrin 2	-1.625	8.39e-05
SYT17	synaptotagmin 17	2.02	0.0473
SYT5	synaptotagmin 5	-1.718	0.0446
TAF4B	TATA-box binding protein associated factor 4b	1.81	2.46e-05
TAL1	TAL bHLH transcription factor 1, erythroid differentiation factor	-2.154	0.00374
TALDO1	transaldolase 1	-1.762	0.000281
TAMM41	TAM41 mitochondrial translocator assembly and maintenance homolog	1.557	0.000498
TARS	threonyl-tRNA synthetase	-1.693	0.0108
TBC1D12	TBC1 domain family member 12	-1.901	0.0065
TBC1D2	TBC1 domain family member 2	-1.685	0.000666
TBC1D2B	TBC1 domain family member 2B	-1.807	0.00042
TBC1D8	TBC1 domain family member 8	-2.491	1.16e-06
TBC1D9	TBC1 domain family member 9	-2.611	6.78e-06
TBX21	T-box 21	2.649	3.63e-05
TBXA2R	thromboxane A2 receptor	1.731	0.000435
TBXAS1	thromboxane A synthase 1	-2.106	8.03e-06
TCF4	transcription factor 4	1.591	0.0168
TCIRG1	T-cell immune regulator 1, ATPase H+ transporting V0 subunit a3	-1.767	0.000209
TCN2	transcobalamin 2	-2.502	8.56e-06
TCTN2	tectonic family member 2	1.526	0.00291
TESPA1	thymocyte expressed, positive selection associated 1	1.551	0.0015
TEX2	testis expressed 2	-1.815	4.59e-05
TFEB	transcription factor EB	-1.648	1.72e-05
TFEC	transcription factor EC	-2.216	0.00025
TG	thyroglobulin	-1.983	0.000858
TGFBI	transforming growth factor beta induced	-1.734	0.000869
TGFBR3	transforming growth factor beta receptor 3	1.606	0.0163
THBD	thrombomodulin	-2.584	7.72e-06
THEMIS	thymocyte selection associated	1.52	0.0325
THEMIS2	thymocyte selection associated family member 2	-1.94	0.000139
THRB	thyroid hormone receptor beta	-2.252	0.0125
TIGIT	T-cell immunoreceptor with Ig and ITIM domains	2.939	0.000245
TIMP1	TIMP metallopeptidase inhibitor 1	-1.593	0.0259
TIMP2	TIMP metallopeptidase inhibitor 2	-2.274	2.45e-08
TIRAP	TIR domain containing adaptor protein	-1.639	0.0184
TKT	transketolase	-1.858	1.03e-05
TLN1	talin 1	-1.506	0.000359
TLR2	toll like receptor 2	-2.26	8.77e-06
TLR4	toll like receptor 4	-1.541	0.0362
TM4SF19	transmembrane 4 L six family member 19	-2.337	0.00176
TM6SF2	transmembrane 6 superfamily member 2	-3.01	0.00207
TMBIM1	transmembrane BAX inhibitor motif containing 1	-2.479	7.82e-07
TMC1	transmembrane channel like 1	-3.881	0.000316
TMCC2	transmembrane and coiled-coil domain family 2	-2.551	0.0313
TMCO4	transmembrane and coiled-coil domains 4	-1.496	0.00216
TMEM106A	transmembrane protein 106A	-1.541	0.014
TMEM106C	transmembrane protein 106C	1.575	0.000463
TMEM132A	transmembrane protein 132A	-1.622	0.0485
TMEM144	transmembrane protein 144	-1.633	0.0127
TMEM145	transmembrane protein 145	-1.738	0.0123
TMEM150B	transmembrane protein 150B	-2.211	0.000141
TMEM151A	transmembrane protein 151A	2.423	0.0063
TMEM163	transmembrane protein 163	1.595	0.00649
TMEM184B	transmembrane protein 184B	-1.888	2.21e-06
TMEM204	transmembrane protein 204	1.568	0.0354
TMEM232	transmembrane protein 232	1.916	0.0324
TMEM51	transmembrane protein 51	-3.192	3.41e-07
TMEM53	transmembrane protein 53	-1.81	0.00217
TMEM63B	transmembrane protein 63B	-1.785	3.48e-05
TMEM86A	transmembrane protein 86A	-1.678	0.00013
TMEM8A	transmembrane protein 8A	-2.274	0.0488
TMTC2	transmembrane and tetratricopeptide repeat containing 2	-2.238	0.0085
TNFAIP2	TNF alpha induced protein 2	-2	0.000232
TNFAIP3	TNF alpha induced protein 3	-1.618	0.0149
TNFAIP8L3	TNF alpha induced protein 8 like 3	-4.708	2.73e-06
TNFRSF12A	TNF receptor superfamily member 12A	-2.267	0.0392
TNFRSF1A	TNF receptor superfamily member 1A	-1.804	5.62e-05
TNFRSF1B	TNF receptor superfamily member 1B	-2.075	1.15e-05
TNFRSF25	TNF receptor superfamily member 25	1.494	0.0324
TNFRSF8	TNF receptor superfamily member 8	-3.001	3.41e-06
TNFRSF9	TNF receptor superfamily member 9	1.885	0.0167
TNFSF12	TNF superfamily member 12	-1.992	9.71e-05
TNFSF13	TNF superfamily member 13	-2.132	0.000144
TNFSF15	TNF superfamily member 15	-2.689	0.00347
TNFSF9	TNF superfamily member 9	-2.963	7.82e-07
TNIP1	TNFAIP3 interacting protein 1	-1.562	0.0026
TNIP2	TNFAIP3 interacting protein 2	-1.683	0.00116
TNIP3	TNFAIP3 interacting protein 3	-4.191	0.000102
TNR	tenascin R	-2.818	0.00225
TNS3	tensin 3	-2.292	0.000187
TOX	thymocyte selection associated high mobility group box	1.509	0.00228
TP53INP2	tumor protein p53 inducible nuclear protein 2	-2.343	0.00163
TP73	tumor protein p73	1.641	0.0138
TPCN2	two pore segment channel 2	-1.741	8.39e-05
TPM4	tropomyosin 4	-1.536	0.00552
TPP1	tripeptidyl peptidase 1	-1.952	0.000232
TPPP3	tubulin polymerization promoting protein family member 3	-1.994	0.0063
TPX2	TPX2, microtubule nucleation factor	1.563	0.0392
TRAF3IP2	TRAF3 interacting protein 2	1.495	0.0212
TRAF4	TNF receptor associated factor 4	1.572	0.00899
TRAFD1	TRAF-type zinc finger domain containing 1	-1.508	0.00991
TRAT1	T-cell receptor associated transmembrane adaptor 1	1.663	0.000384
TREM1	triggering receptor expressed on myeloid cells 1	-1.99	0.00585
TREM2	triggering receptor expressed on myeloid cells 2	-1.697	0.0244
TREML1	triggering receptor expressed on myeloid cells like 1	-2.174	0.0288
TRIB2	tribbles pseudokinase 2	2.12	8.62e-05
TRIM2	tripartite motif containing 2	1.803	0.0411
TRIM47	tripartite motif containing 47	-3.336	9.66e-07
TRIM65	tripartite motif containing 65	-1.566	0.00248
TRIM7	tripartite motif containing 7	-1.935	0.00188
TRIP10	thyroid hormone receptor interactor 10	-2.451	0.000177
TRPC6	transient receptor potential cation channel subfamily C member 6	-1.761	0.0205
TRPM2	transient receptor potential cation channel subfamily M member 2	2.225	0.00026
TRPM6	transient receptor potential cation channel subfamily M member 6	-1.776	0.0468
TRUB1	TruB pseudouridine synthase family member 1	1.571	0.000314
TSPAN2	tetraspanin 2	-1.852	0.00112
TSPAN33	tetraspanin 33	-2.879	8.79e-07
TSPAN7	tetraspanin 7	-1.907	0.0407
TSPO	translocator protein	-1.925	0.000415
TSPYL4	TSPY like 4	1.539	0.000162
TTC21B	tetratricopeptide repeat domain 21B	1.655	0.000157
TTLL1	tubulin tyrosine ligase like 1	-1.729	0.0431
TTLL7	tubulin tyrosine ligase like 7	-2.057	0.0262
TTYH2	tweety family member 2	-1.792	0.0423
TTYH3	tweety family member 3	-1.71	0.00183
TUBB4A	tubulin beta 4A class IVa	-1.856	0.0392
TUBB6	tubulin beta 6 class V	-2.308	0.000108
TXK	TXK tyrosine kinase	1.734	0.000298
TXNDC16	thioredoxin domain containing 16	-1.949	0.0311
TYROBP	TYRO protein tyrosine kinase binding protein	-1.889	5.13e-05
UBD	ubiquitin D	1.718	0.00403
UBTD1	ubiquitin domain containing 1	-1.959	1.69e-05
UBXN10	UBX domain protein 10	2.298	0.0244
UBXN8	UBX domain protein 8	-1.662	1.79e-05
UCP2	uncoupling protein 2	-1.779	0.0462
UNC13B	unc-13 homolog B	1.506	0.0105
UPB1	beta-ureidopropionase 1	-2.621	0.000177
UPP1	uridine phosphorylase 1	-1.905	0.0315
USHBP1	USH1 protein network component harmonin binding protein 1	-2.987	1.54e-06
USP4	ubiquitin specific peptidase 4	-1.501	2.31e-05
USP53	ubiquitin specific peptidase 53	-1.565	0.0102
VASH1	vasohibin 1	-2.41	0.000464
VAV2	vav guanine nucleotide exchange factor 2	1.972	0.000342
VCAM1	vascular cell adhesion molecule 1	-2.319	0.0277
VCAN	versican	-2.092	0.00986
VDAC1	voltage dependent anion channel 1	-1.57	0.000714
VDR	vitamin D (1,25- dihydroxyvitamin D3) receptor	-1.745	0.0307
VIM	vimentin	-1.912	5.77e-06
VLDLR	very low density lipoprotein receptor	-1.925	0.00176
VNN1	vanin 1	-1.94	0.00831
VSIG10	V-set and immunoglobulin domain containing 10	1.926	0.0063
VSIR	V-set immunoregulatory receptor	-1.77	4.1e-05
VWA3B	von Willebrand factor A domain containing 3B	-1.871	0.0469
VWF	von Willebrand factor	-2.492	0.0176
WBP2	WW domain binding protein 2	-1.61	0.00192
WDFY3	WD repeat and FYVE domain containing 3	-1.813	0.00661
WDSUB1	WD repeat, sterile alpha motif and U-box domain containing 1	-1.674	0.0017
Wfdc3	WAP four-disulfide core domain 3	-2.767	0.00465
WFS1	wolframin ER transmembrane glycoprotein	-1.613	0.000669
WIPF3	WAS/WASL interacting protein family member 3	-3.074	1.8e-05
WIPI1	WD repeat domain, phosphoinositide interacting 1	-2.223	0.000334
WLS	wntless Wnt ligand secretion mediator	-1.871	0.00237
WNK4	WNK lysine deficient protein kinase 4	1.806	0.00519
WSCD1	WSC domain containing 1	2.32	0.0165
WWC2	WW and C2 domain containing 2	-2.079	0.000363
WWC3	WWC family member 3	-1.922	0.00334
WWP1	WW domain containing E3 ubiquitin protein ligase 1	1.54	0.000388
WWTR1	WW domain containing transcription regulator 1	-2.397	0.0239
XCL1	X-C motif chemokine ligand 1	1.919	0.0155
XDH	xanthine dehydrogenase	-2.112	0.00012
XIRP1	xin actin binding repeat containing 1	-3.106	0.00399
XKRX	XK related, X-linked	2.029	0.00465
XPNPEP2	X-prolyl aminopeptidase 2	-2.214	0.000158
YIPF4	Yip1 domain family member 4	-1.5	1.89e-05
YJEFN3	YjeF N-terminal domain containing 3	2.486	0.0144
YPEL1	yippee like 1	-1.606	3.53e-05
ZAP70	zeta chain of T-cell receptor associated protein kinase 70	1.492	0.0313
ZBTB32	zinc finger and BTB domain containing 32	2.643	2e-05
ZBTB47	zinc finger and BTB domain containing 47	-2.142	0.000491
ZBTB7B	zinc finger and BTB domain containing 7B	-1.625	0.000237
ZC3H12C	zinc finger CCCH-type containing 12C	-2.177	0.00497
ZC3H6	zinc finger CCCH-type containing 6	1.574	0.00947
ZCCHC14	zinc finger CCHC-type containing 14	-2.722	0.000353
ZDHHC20	zinc finger DHHC-type containing 20	-1.51	0.0259
ZFHX3	zinc finger homeobox 3	-2.4	6.4e-05
ZFP3	ZFP3 zinc finger protein	-2.165	0.0314
ZFP37	ZFP37 zinc finger protein	1.751	0.0094
ZFYVE21	zinc finger FYVE-type containing 21	-1.7	0.002
ZFYVE9	zinc finger FYVE-type containing 9	-1.626	0.00393
ZMYND15	zinc finger MYND-type containing 15	-2.976	4.82e-06
ZNF114	zinc finger protein 114	-2.353	0.0491
ZNF205	zinc finger protein 205	-1.873	0.0443
ZNF346	zinc finger protein 346	1.581	0.000597
ZNF385A	zinc finger protein 385A	-2.306	1.16e-06
ZNF385C	zinc finger protein 385C	-1.959	0.00169
ZNF502	zinc finger protein 502	1.581	0.0277
ZNF608	zinc finger protein 608	1.853	0.000616
ZNF641	zinc finger protein 641	2.011	0.00286
ZNF672	zinc finger protein 672	-1.655	0.0223
ZNF697	zinc finger protein 697	-1.875	0.0284
ZNF710	zinc finger protein 710	-1.696	0.000129
ZNF713	zinc finger protein 713	1.521	0.0368
ZNF768	zinc finger protein 768	-1.5	0.000853
ZNF831	zinc finger protein 831	2.087	0.000267
ZNF879	zinc finger protein 879	1.556	0.0154
ZSCAN31	zinc finger and SCAN domain containing 31	1.528	0.0391
