# Supplementary material for: Blood immune transcriptome analysis of artificially fed dairy calves and naturally suckled beef calves from birth to 7 days of age
Source: Sci Rep. 2018 Oct 18;8:15461. doi: 10.1038/s41598-018-33627-0 (PMC6194081; doi:10.1038/s41598-018-33627-0)
Supplement: Supplementary file 8 — Dataset 8 [file 41598_2018_33627_MOESM8_ESM.xlsx]

## Sheet: Sheet1
Symbol	Entrez Gene Name	Fold Change1	p-value
A2ML1	alpha-2-macroglobulin like 1	-3.028	0.025
ABAT	4-aminobutyrate aminotransferase	-2.097	0.0167
ABHD1	abhydrolase domain containing 1	-2.144	0.000543
ABHD2	abhydrolase domain containing 2	-1.775	0.0137
ABTB2	ankyrin repeat and BTB domain containing 2	-1.979	0.00226
ACKR3	atypical chemokine receptor 3	1.584	0.0308
ACPP	acid phosphatase, prostate	-6.002	2.2e-05
ACSL4	acyl-CoA synthetase long-chain family member 4	-1.721	0.0018
ACSL5	acyl-CoA synthetase long-chain family member 5	-1.74	0.0018
ACSL6	acyl-CoA synthetase long-chain family member 6	-1.73	0.0207
ADAM12	ADAM metallopeptidase domain 12	3.148	0.00245
ADAM19	ADAM metallopeptidase domain 19	-1.757	0.0141
ADAMTS1	ADAM metallopeptidase with thrombospondin type 1 motif 1	4.262	0.00162
ADAMTS4	ADAM metallopeptidase with thrombospondin type 1 motif 4	5.012	0.00029
ADAR	adenosine deaminase, RNA specific	-2.517	0.000401
ADHFE1	alcohol dehydrogenase, iron containing 1	1.773	0.0406
AFF1	AF4/FMR2 family member 1	-1.642	0.00636
AGMAT	agmatinase	-2.396	0.00712
ALDH1A3	aldehyde dehydrogenase 1 family member A3	-2.772	0.0367
ALDH1L2	aldehyde dehydrogenase 1 family member L2	2.928	0.0254
ALPK1	alpha kinase 1	-3.096	0.000115
ANKFY1	ankyrin repeat and FYVE domain containing 1	-1.595	0.0439
ANPEP	alanyl aminopeptidase, membrane	1.881	0.0265
ANTXR2	anthrax toxin receptor 2	-1.514	0.00384
ANXA1	annexin A1	-1.865	0.00616
ANXA3	annexin A3	-1.715	0.0223
AOAH	acyloxyacyl hydrolase	-2.106	0.00216
APOBEC3A	apolipoprotein B mRNA editing enzyme catalytic subunit 3A	-5.283	1.98e-05
APOE	apolipoprotein E	3.847	0.00179
APRT	adenine phosphoribosyltransferase	-1.627	0.000399
AREG	amphiregulin	-2.331	0.00654
ARHGAP17	Rho GTPase activating protein 17	-1.558	0.00121
ARHGAP26	Rho GTPase activating protein 26	-1.826	0.0103
ARHGEF25	Rho guanine nucleotide exchange factor 25	2.955	0.0256
ARID5A	AT-rich interaction domain 5A	-2.144	2.98e-05
ARRDC4	arrestin domain containing 4	-3.383	4.21e-07
ASAH1	N-acylsphingosine amidohydrolase 1	-1.568	0.00557
ATAD1	ATPase family, AAA domain containing 1	-1.687	0.00182
ATF3	activating transcription factor 3	-2.104	0.00101
ATG16L1	autophagy related 16 like 1	-1.933	0.0014
ATG16L2	autophagy related 16 like 2	-2.286	0.00302
ATP1A1	ATPase Na+/K+ transporting subunit alpha 1	-1.531	0.00759
ATP6V1A	ATPase H+ transporting V1 subunit A	-1.585	0.00878
ATP6V1B2	ATPase H+ transporting V1 subunit B2	-1.535	0.00584
ATP8B4	ATPase phospholipid transporting 8B4 (putative)	-2.783	0.00625
ATXN1	ataxin 1	-1.784	0.0497
ATXN3	ataxin 3	-1.928	0.0105
BAG3	BCL2 associated athanogene 3	-1.564	0.0145
BAK1	BCL2 antagonist/killer 1	-1.613	0.00121
BATF2	basic leucine zipper ATF-like transcription factor 2	-5.228	4.14e-05
BCL2L12	BCL2 like 12	-1.575	0.0254
BCL2L15	BCL2 like 15	-4.026	1.61e-06
BCL6	B-cell CLL/lymphoma 6	-1.746	0.0383
BGN	biglycan	2.542	0.0482
BPNT1	3'(2'), 5'-bisphosphate nucleotidase 1	-1.563	0.00544
C15orf48	chromosome 15 open reading frame 48	-2.534	7.01e-05
C19orf66	chromosome 19 open reading frame 66	-1.83	0.000317
C1orf116	chromosome 1 open reading frame 116	-4.364	0.000671
C1orf54	chromosome 1 open reading frame 54	-1.57	0.031
C1QTNF1	C1q and TNF related 1	4.159	0.00181
C1RL	complement C1r subcomponent like	-2.022	0.00469
C2	complement C2	-4.159	0.0003
C2orf54	chromosome 2 open reading frame 54	-3.102	0.0198
C3orf38	chromosome 3 open reading frame 38	-1.56	0.0152
CARS	cysteinyl-tRNA synthetase	-1.817	0.000259
CASP4	caspase 4	-2.568	0.000195
CASP7	caspase 7	-2.285	0.000543
CAV1	caveolin 1	3.33	0.00291
CAVIN1	caveolae associated protein 1	2.468	0.0206
CBLN3	cerebellin 3 precursor	-4.533	2.8e-05
CCDC136	coiled-coil domain containing 136	-2.06	0.0418
CCDC184	coiled-coil domain containing 184	2.731	0.0158
CCDC80	coiled-coil domain containing 80	2.973	0.0293
CCL8	C-C motif chemokine ligand 8	-7.204	4.95e-06
CCR1	C-C motif chemokine receptor 1	-1.846	0.0152
CD109	CD109 molecule	2.305	0.032
CD1D	CD1d molecule	-2.068	0.0428
CD274	CD274 molecule	-7.845	3.96e-09
CD40LG	CD40 ligand	1.712	0.0257
CD53	CD53 molecule	-1.653	0.0034
CD96	CD96 molecule	1.581	0.0265
CDADC1	cytidine and dCMP deaminase domain containing 1	-1.518	0.0489
CDCA5	cell division cycle associated 5	1.727	0.00125
CDH11	cadherin 11	3.561	0.00235
CDH26	cadherin 26	-4.92	0.000399
CDHR5	cadherin related family member 5	-4.03	0.000913
CDK17	cyclin dependent kinase 17	-1.539	0.0169
CDKN2AIP	CDKN2A interacting protein	-2.03	0.000428
CEP57L1	centrosomal protein 57 like 1	1.596	4.7e-05
CFAP69	cilia and flagella associated protein 69	-3.394	0.00079
CHCHD10	coiled-coil-helix-coiled-coil-helix domain containing 10	-2.813	0.00362
CHI3L1	chitinase 3 like 1	-1.838	0.0209
CHN1	chimerin 1	3.076	0.0184
CHP1	calcineurin like EF-hand protein 1	-2.15	2.98e-05
CHRNA2	cholinergic receptor nicotinic alpha 2 subunit	-4.227	0.00165
CLEC16A	C-type lectin domain containing 16A	-1.592	0.00443
CLIP1	CAP-Gly domain containing linker protein 1	-1.629	0.0235
CLMP	CXADR like membrane protein	2.755	0.0394
CMKLR1	chemerin chemokine-like receptor 1	-2.107	0.0345
CMPK2	cytidine/uridine monophosphate kinase 2	-3.022	0.00532
CMTR1	cap methyltransferase 1	-1.737	0.0308
CNDP2	carnosine dipeptidase 2	-1.676	0.0105
COL12A1	collagen type XII alpha 1 chain	3.783	0.00457
COL16A1	collagen type XVI alpha 1 chain	4.911	0.000286
COL1A1	collagen type I alpha 1 chain	3.53	0.00563
COL1A2	collagen type I alpha 2 chain	3.148	0.0138
COL4A1	collagen type IV alpha 1 chain	4.299	0.00121
COL4A2	collagen type IV alpha 2 chain	3.498	0.00235
COL6A3	collagen type VI alpha 3 chain	2.959	0.00628
COL8A1	collagen type VIII alpha 1 chain	3.471	0.00712
COLEC12	collectin subfamily member 12	3.517	0.00737
COPZ2	coatomer protein complex subunit zeta 2	3.077	0.00765
CPXM1	carboxypeptidase X, M14 family member 1	3.364	0.0102
CRABP1	cellular retinoic acid binding protein 1	2.554	0.0431
CSF2RA	colony stimulating factor 2 receptor alpha subunit	-1.59	0.0147
CSF3R	colony stimulating factor 3 receptor	-1.762	0.0201
CSRP2	cysteine and glycine rich protein 2	3.544	0.000299
CTHRC1	collagen triple helix repeat containing 1	3.357	0.00134
CTNND1	catenin delta 1	-1.574	0.0316
CTSV	cathepsin V	-4.141	0.0014
CXCL10	C-X-C motif chemokine ligand 10	-6.707	2.32e-06
CXCL2	C-X-C motif chemokine ligand 2	-5.389	4.09e-05
CXCL5	C-X-C motif chemokine ligand 5	-4.165	4.14e-05
CXCL9	C-X-C motif chemokine ligand 9	-3.607	0.00675
CXCR2	C-X-C motif chemokine receptor 2	-2.105	0.0154
CXCR6	C-X-C motif chemokine receptor 6	2.581	0.0138
CYBB	cytochrome b-245 beta chain	-2.057	0.0048
CYFIP1	cytoplasmic FMR1 interacting protein 1	-1.632	0.0407
Cyp2d22	cytochrome P450, family 2, subfamily d, polypeptide 22	-1.606	0.027
CYP3A4	cytochrome P450 family 3 subfamily A member 4	-4.631	4.23e-05
CYTH4	cytohesin 4	-1.646	0.00832
DAAM1	dishevelled associated activator of morphogenesis 1	-1.56	0.0132
DAPP1	dual adaptor of phosphotyrosine and 3-phosphoinositides 1	-1.828	0.000774
DCK	deoxycytidine kinase	-1.796	0.00955
DDC	dopa decarboxylase	3.015	0.0262
DDX58	DExD/H-box helicase 58	-2.67	0.00698
DHRS12	dehydrogenase/reductase 12	-2.12	0.00344
DHX58	DExH-box helicase 58	-2.809	0.00557
DIAPH3	diaphanous related formin 3	1.826	0.0456
DMC1	DNA meiotic recombinase 1	2.489	0.0433
DNAH7	dynein axonemal heavy chain 7	2.896	0.00257
DOCK4	dedicator of cytokinesis 4	-1.98	0.0167
DPT	dermatopontin	3.329	0.00325
DRAM1	DNA damage regulated autophagy modulator 1	-2.502	0.000509
DSEL	dermatan sulfate epimerase-like	4.091	0.00205
DSP	desmoplakin	-3.951	0.000645
DTX3L	deltex E3 ubiquitin ligase 3L	-2.502	0.000686
DUSP4	dual specificity phosphatase 4	-2.822	0.00561
DYSF	dysferlin	-2.294	0.00365
EDN1	endothelin 1	-2.936	0.0224
EFCAB9	EF-hand calcium binding domain 9	-2.047	0.0303
EFEMP2	EGF containing fibulin like extracellular matrix protein 2	2.932	0.00235
EHD2	EH domain containing 2	3.107	0.00365
EIF2AK2	eukaryotic translation initiation factor 2 alpha kinase 2	-2.454	0.00878
ELF4	E74 like ETS transcription factor 4	-1.521	0.013
ELMO2	engulfment and cell motility 2	-1.709	0.000453
EMILIN2	elastin microfibril interfacer 2	-1.628	0.0313
EOGT	EGF domain specific O-linked N-acetylglucosamine transferase	-1.52	0.0277
EPG5	ectopic P-granules autophagy protein 5 homolog	-1.702	0.0203
EPHX2	epoxide hydrolase 2	-4.266	0.00034
ETS2	ETS proto-oncogene 2, transcription factor	-2.848	4.14e-05
ETV6	ETS variant 6	-1.813	0.00383
F2RL2	coagulation factor II thrombin receptor like 2	-1.832	0.0206
F5	coagulation factor V	-1.864	0.0198
FABP4	fatty acid binding protein 4	4.765	0.000259
FADS2	fatty acid desaturase 2	2.289	0.0294
FAM111B	family with sequence similarity 111 member B	-2.203	0.00899
FAM135A	family with sequence similarity 135 member A	-1.72	0.0232
FAM209B	family with sequence similarity 209 member B	-3.872	0.00174
FAM26F	family with sequence similarity 26 member F	-3.158	0.000453
FAM3B	family with sequence similarity 3 member B	-4.253	0.000456
FAM49A	family with sequence similarity 49 member A	-1.645	0.00765
FAM49B	family with sequence similarity 49 member B	-1.504	0.00715
FAR2	fatty acyl-CoA reductase 2	-2.676	0.000399
FAS	Fas cell surface death receptor	-2.007	0.000997
FBLN1	fibulin 1	2.895	0.0345
FBN2	fibrillin 2	4.504	0.000557
FBXL5	F-box and leucine rich repeat protein 5	-1.517	0.0426
FBXO7	F-box protein 7	-1.57	0.00628
FCER1G	Fc fragment of IgE receptor Ig	-1.51	0.0154
FGF7	fibroblast growth factor 7	2.973	0.019
FGFR1	fibroblast growth factor receptor 1	2.537	0.0329
FGR	FGR proto-oncogene, Src family tyrosine kinase	-1.581	0.0197
FKBP10	FK506 binding protein 10	5.046	0.000259
FKBP9	FK506 binding protein 9	2.173	0.00973
FLNC	filamin C	2.779	0.0141
FMO4	flavin containing monooxygenase 4	-1.595	0.00779
FMOD	fibromodulin	3.598	0.00415
FNBP4	formin binding protein 4	-1.542	0.0303
FOXM1	forkhead box M1	1.891	0.0489
FOXP3	forkhead box P3	1.791	0.0105
FOXS1	forkhead box S1	-4.658	0.000263
FUNDC1	FUN14 domain containing 1	-1.616	0.0156
FYB	FYN binding protein	-1.562	0.033
GADD45B	growth arrest and DNA damage inducible beta	-2.265	0.00121
GALNT16	polypeptide N-acetylgalactosaminyltransferase 16	3.374	0.0113
GALNTL5	polypeptide N-acetylgalactosaminyltransferase-like 5	-2.752	0.0374
GBP1	guanylate binding protein 1	-5.243	7.04e-07
GBP2	guanylate binding protein 2	-4.855	7.45e-06
GBP5	guanylate binding protein 5	-5.948	1.87e-07
GBP6	guanylate binding protein family member 6	-3.187	0.00159
GCNT3	glucosaminyl (N-acetyl) transferase 3, mucin type	-2.218	0.00944
GCSAM	germinal center associated signaling and motility	1.715	0.0123
GDPD1	glycerophosphodiester phosphodiesterase domain containing 1	-1.618	0.0028
GFPT2	glutamine-fructose-6-phosphate transaminase 2	4.5	0.000259
GK	glycerol kinase	-1.653	0.0469
GLB1L	galactosidase beta 1 like	-1.724	0.0464
GLP1R	glucagon like peptide 1 receptor	-2.833	0.0199
GPBAR1	G protein-coupled bile acid receptor 1	-1.75	0.0308
GPHN	gephyrin	-1.903	0.00365
GPNMB	glycoprotein nmb	2.81	0.0383
GPRC5A	G protein-coupled receptor class C group 5 member A	2.15	0.00895
GPX8	glutathione peroxidase 8 (putative)	2.677	0.0134
GRINA	glutamate ionotropic receptor NMDA type subunit associated protein 1	-1.823	0.000474
GTF2B	general transcription factor IIB	-1.659	0.0017
Gtf2ird2	GTF2I repeat domain containing 2	-1.954	0.00273
GTSF1	gametocyte specific factor 1	-2.422	0.0447
H2-T24	histocompatibility 2, T region locus 24	-2.311	0.000445
HACD2	3-hydroxyacyl-CoA dehydratase 2	-1.511	0.0191
HAPLN3	hyaluronan and proteoglycan link protein 3	3.274	0.00931
HCAR3	hydroxycarboxylic acid receptor 3	-4.554	5.15e-07
HEATR5B	HEAT repeat containing 5B	-2.024	0.00121
HERC5	HECT and RLD domain containing E3 ubiquitin protein ligase 5	-2.686	0.00372
HERC6	HECT and RLD domain containing E3 ubiquitin protein ligase family member 6	-3.058	0.000527
HHIPL1	HHIP like 1	2.432	0.00162
HK2	hexokinase 2	-1.842	0.036
HLX	H2.0 like homeobox	-2.557	0.000467
HOMER1	homer scaffolding protein 1	1.783	0.00973
HORMAD1	HORMA domain containing 1	-2.183	0.0122
HSD17B12	hydroxysteroid 17-beta dehydrogenase 12	-1.543	0.00266
HSH2D	hematopoietic SH2 domain containing	-1.557	0.0303
ICAM1	intercellular adhesion molecule 1	-2.021	0.0102
IDO1	indoleamine 2,3-dioxygenase 1	-3.639	0.00139
IFI35	interferon induced protein 35	-1.67	0.00844
IFI44	interferon induced protein 44	-3.037	0.00575
IFI44L	interferon induced protein 44 like	-2.806	0.00698
IFI6	interferon alpha inducible protein 6	-2.699	0.0277
IFIH1	interferon induced with helicase C domain 1	-2.668	0.00154
IFIT1	interferon induced protein with tetratricopeptide repeats 1	-2.748	0.00928
IFIT2	interferon induced protein with tetratricopeptide repeats 2	-3.769	0.00165
IFIT3	interferon induced protein with tetratricopeptide repeats 3	-3.286	0.000329
IFIT5	interferon induced protein with tetratricopeptide repeats 5	-2.924	0.000547
IGFBP3	insulin like growth factor binding protein 3	5.211	0.000231
IGFBP6	insulin like growth factor binding protein 6	2.738	0.0446
IGFBP7	insulin like growth factor binding protein 7	3.377	0.00322
IGSF10	immunoglobulin superfamily member 10	-3.25	0.00973
IGSF6	immunoglobulin superfamily member 6	-1.722	0.035
IGSF8	immunoglobulin superfamily member 8	-1.717	0.00659
IL17RC	interleukin 17 receptor C	-1.717	0.0141
IL18	interleukin 18	-2.588	0.000453
IL1A	interleukin 1 alpha	-2.671	0.000823
IL1RL1	interleukin 1 receptor like 1	2.461	0.0409
IL23A	interleukin 23 subunit alpha	-1.922	0.000371
INTU	inturned planar cell polarity protein	-2.303	0.0301
IQCG	IQ motif containing G	-1.92	0.0184
IQSEC3	IQ motif and Sec7 domain 3	-3.165	0.00987
IRF1	interferon regulatory factor 1	-2.365	2.8e-05
IRF3	interferon regulatory factor 3	-1.648	0.000668
IRF7	interferon regulatory factor 7	-3.627	5.31e-05
IRF9	interferon regulatory factor 9	-1.532	0.0254
ISG15	ISG15 ubiquitin-like modifier	-4.426	0.000453
ISG20	interferon stimulated exonuclease gene 20	-3.411	0.000204
KANK2	KN motif and ankyrin repeat domains 2	1.843	0.0345
KCNJ15	potassium voltage-gated channel subfamily J member 15	-2.775	0.0439
KCNK12	potassium two pore domain channel subfamily K member 12	3.386	0.00698
KIAA0232	KIAA0232	-1.758	0.0418
KIF5C	kinesin family member 5C	-2.587	0.0277
KLHL13	kelch like family member 13	2.514	0.037
KLHL8	kelch like family member 8	-1.732	0.0219
KLRG2	killer cell lectin like receptor G2	-2.502	0.0481
KRT19	keratin 19	-3.329	0.00741
KRT20	keratin 20	-3.067	0.0217
KRT23	keratin 23	-2.972	0.0254
KYNU	kynureninase	-1.993	0.00201
LAMB1	laminin subunit beta 1	2.901	0.0131
LAMP2	lysosomal associated membrane protein 2	-1.505	0.0076
LAMTOR2	late endosomal/lysosomal adaptor, MAPK and MTOR activator 2	-1.916	0.000642
LAP3	leucine aminopeptidase 3	-2.872	7.01e-05
LARP1B	La ribonucleoprotein domain family member 1B	-1.516	0.0415
LGALS3BP	galectin 3 binding protein	-1.784	0.00773
LGALS9	galectin 9	-1.732	0.0309
LIMK2	LIM domain kinase 2	-2.059	0.0197
LONRF3	LON peptidase N-terminal domain and ring finger 3	-1.652	0.0449
LOX	lysyl oxidase	4.027	0.00229
LOXL2	lysyl oxidase like 2	3.518	0.00833
LOXL4	lysyl oxidase like 4	3.746	0.00248
LPCAT2	lysophosphatidylcholine acyltransferase 2	-2.595	0.00119
LPIN3	lipin 3	-1.805	0.0076
LRP10	LDL receptor related protein 10	-1.554	0.0013
LRRC20	leucine rich repeat containing 20	1.792	0.0491
LRRC63	leucine rich repeat containing 63	-2.252	0.0424
LRRK2	leucine rich repeat kinase 2	-1.641	0.0145
LTBP2	latent transforming growth factor beta binding protein 2	2.727	0.00697
LTBR	lymphotoxin beta receptor	-1.619	0.0118
LUM	lumican	3.161	0.0102
LY6G6C	lymphocyte antigen 6 family member G6C	-3.045	0.0018
LYN	LYN proto-oncogene, Src family tyrosine kinase	-1.56	0.018
LYSMD1	LysM domain containing 1	-2.262	0.000444
LYST	lysosomal trafficking regulator	-2.134	0.00082
LYVE1	lymphatic vessel endothelial hyaluronan receptor 1	3.1	0.0217
MAFB	MAF bZIP transcription factor B	-1.74	0.0417
MAFF	MAF bZIP transcription factor F	-2.108	0.0148
MAGEL2	MAGE family member L2	2.739	0.00922
MAL	mal, T-cell differentiation protein	-7.894	1.61e-06
MALL	mal, T-cell differentiation protein like	-7.132	1.61e-06
MANEAL	mannosidase endo-alpha like	-2.68	0.0418
MAPKAPK3	mitogen-activated protein kinase-activated protein kinase 3	-1.66	0.00854
MARCKS	myristoylated alanine rich protein kinase C substrate	-2.099	0.0107
MCTP2	multiple C2 and transmembrane domain containing 2	-1.797	0.0308
MED12L	mediator complex subunit 12 like	-2.533	0.0249
MEDAG	mesenteric estrogen dependent adipogenesis	3.166	0.0145
MERTK	MER proto-oncogene, tyrosine kinase	-1.89	0.0268
MFAP2	microfibrillar associated protein 2	2.344	0.0105
MISP	mitotic spindle positioning	-2.194	0.0421
MMP2	matrix metallopeptidase 2	4.175	0.00121
MMP23B	matrix metallopeptidase 23B	3.515	0.00837
MMP25	matrix metallopeptidase 25	-1.93	0.0048
MMRN2	multimerin 2	2.274	0.0423
MPP7	membrane palmitoylated protein 7	1.583	0.0439
MR1	major histocompatibility complex, class I-related	-1.957	0.00344
MRC2	mannose receptor C type 2	2.205	0.0223
MTA3	metastasis associated 1 family member 3	1.545	0.0456
MTHFD2	methylenetetrahydrofolate dehydrogenase (NADP+ dependent) 2, methenyltetrahydrofolate cyclohydrolase	-1.588	0.00472
MX1	MX dynamin like GTPase 1	-2.81	0.0243
MX2	MX dynamin like GTPase 2	-4.344	0.000642
MXRA5	matrix remodeling associated 5	5.894	2.8e-05
MYBPH	myosin binding protein H	-2.094	0.0197
MYH15	myosin heavy chain 15	-3.597	0.00312
MYRFL	myelin regulatory factor-like	-4.237	0.000482
NACC2	NACC family member 2	-1.879	0.0137
NAIP	NLR family apoptosis inhibitory protein	-2.132	0.00232
NAMPT	nicotinamide phosphoribosyltransferase	-1.948	0.00188
NCF1	neutrophil cytosolic factor 1	-3.072	8.34e-06
NCLN	nicalin	-1.528	0.0148
NECTIN4	nectin cell adhesion molecule 4	-2.204	0.0291
Nes	nestin	4.676	0.000531
NGFR	nerve growth factor receptor	2.297	0.0393
NLRC5	NLR family CARD domain containing 5	-1.657	0.00902
NLRP3	NLR family pyrin domain containing 3	-1.797	0.00482
NMI	N-myc and STAT interactor	-2.51	0.000105
NMUR2	neuromedin U receptor 2	-2.494	0.0338
NOD1	nucleotide binding oligomerization domain containing 1	-1.941	0.0124
NOD2	nucleotide binding oligomerization domain containing 2	-1.989	0.00134
NOS1AP	nitric oxide synthase 1 adaptor protein	-2.61	0.00182
NPAS2	neuronal PAS domain protein 2	2.712	0.0362
NPC2	NPC intracellular cholesterol transporter 2	-1.651	0.0123
NPHP1	nephrocystin 1	-1.697	0.0102
NPTXR	neuronal pentraxin receptor	2.868	0.0252
NTS	neurotensin	4.215	0.00153
NUB1	negative regulator of ubiquitin like proteins 1	-1.726	0.000112
OAS1	2'-5'-oligoadenylate synthetase 1	-3.401	0.00826
OAS2	2'-5'-oligoadenylate synthetase 2	-3.734	0.00457
Oosp1	oocyte secreted protein 1	-2.44	0.0303
ORAI2	ORAI calcium release-activated calcium modulator 2	-1.994	0.0384
OSCP1	organic solute carrier partner 1	-2.318	0.00138
OSGEP	O-sialoglycoprotein endopeptidase	-1.738	0.000329
OSM	oncostatin M	-2.377	0.000792
OSMR	oncostatin M receptor	2.751	0.0488
P2RY1	purinergic receptor P2Y1	-2.177	0.00472
P2RY14	purinergic receptor P2Y14	-4.068	0.000117
P2RY2	purinergic receptor P2Y2	-3.261	2.39e-05
P2RY6	pyrimidinergic receptor P2Y6	-5.165	7.04e-07
P4HA2	prolyl 4-hydroxylase subunit alpha 2	2.252	0.0102
P4HA3	prolyl 4-hydroxylase subunit alpha 3	3.295	0.00922
PABPC1L2A	poly(A) binding protein cytoplasmic 1 like 2A	1.59	0.0212
PALM2-AKAP2	PALM2-AKAP2 readthrough	-2.048	0.0187
PAPD4	poly(A) RNA polymerase D4, non-canonical	-1.614	0.0003
PAPD5	poly(A) RNA polymerase D5, non-canonical	-1.718	0.0394
PARM1	prostate androgen-regulated mucin-like protein 1	-3.143	0.000415
PARP10	poly(ADP-ribose) polymerase family member 10	-2.237	0.00179
PARP12	poly(ADP-ribose) polymerase family member 12	-2.028	0.00288
PARP14	poly(ADP-ribose) polymerase family member 14	-2.544	0.00034
PARP3	poly(ADP-ribose) polymerase family member 3	-2.402	0.00167
PARP8	poly(ADP-ribose) polymerase family member 8	-1.559	0.0217
PARP9	poly(ADP-ribose) polymerase family member 9	-1.821	0.000913
PCDHA13	protocadherin alpha 13	2.414	0.0418
PDCD1LG2	programmed cell death 1 ligand 2	-2.768	0.000326
PDE12	phosphodiesterase 12	-1.557	0.0148
PDGFRA	platelet derived growth factor receptor alpha	4.233	0.00173
PDGFRL	platelet derived growth factor receptor like	3.088	0.0183
PFKFB3	6-phosphofructo-2-kinase/fructose-2,6-biphosphatase 3	-1.626	0.0225
PFKFB4	6-phosphofructo-2-kinase/fructose-2,6-biphosphatase 4	-1.727	0.0191
PGS1	phosphatidylglycerophosphate synthase 1	-1.551	0.0143
PHACTR2	phosphatase and actin regulator 2	-1.944	0.0122
PIMREG	PICALM interacting mitotic regulator	2.482	0.0067
PIP5K1B	phosphatidylinositol-4-phosphate 5-kinase type 1 beta	-1.68	0.046
PKIB	cAMP-dependent protein kinase inhibitor beta	1.959	0.0326
PKP1	plakophilin 1	-3.713	0.00325
PKP3	plakophilin 3	-2.727	0.0147
PLEK	pleckstrin	-2.729	6.58e-06
PLEKHM3	pleckstrin homology domain containing M3	-1.786	0.0478
PLEKHO1	pleckstrin homology domain containing O1	-1.661	0.0105
PLEKHS1	pleckstrin homology domain containing S1	-3.862	0.00266
PLET1	placenta expressed transcript 1	-4.557	0.000654
PLIN2	perilipin 2	-1.942	0.0023
PLOD2	procollagen-lysine,2-oxoglutarate 5-dioxygenase 2	3.904	0.00213
PLPP3	phospholipid phosphatase 3	3.87	0.00273
PNKD	paroxysmal nonkinesigenic dyskinesia	-1.787	0.0003
PNPT1	polyribonucleotide nucleotidyltransferase 1	-1.869	0.0486
POR	cytochrome p450 oxidoreductase	-1.58	0.00271
PPARGC1B	PPARG coactivator 1 beta	-2.222	0.00712
PPIC	peptidylprolyl isomerase C	2.798	0.025
PPL	periplakin	-3.177	0.00121
PPP1R32	protein phosphatase 1 regulatory subunit 32	-3.009	0.0183
PQLC1	PQ loop repeat containing 1	-1.57	0.0096
PRDM1	PR/SET domain 1	-1.664	0.0116
PRG4	proteoglycan 4	4.948	2.43e-05
PRICKLE3	prickle planar cell polarity protein 3	-1.553	0.00139
PROKR1	prokineticin receptor 1	-2.695	0.000557
PRSS12	protease, serine 12	3.02	0.0219
PRSS8	protease, serine 8	-3.933	0.000299
PSAP	prosaposin	-1.598	0.0141
PSMB9	proteasome subunit beta 9	-1.606	0.00809
PSME2	proteasome activator subunit 2	-1.513	0.00869
PSMF1	proteasome inhibitor subunit 1	-1.541	0.0252
PSRC1	proline and serine rich coiled-coil 1	1.697	0.0345
PSTPIP2	proline-serine-threonine phosphatase interacting protein 2	-1.996	0.000387
PTGDS	prostaglandin D2 synthase	2.583	0.0345
PTGS1	prostaglandin-endoperoxide synthase 1	2.759	0.00154
PTGS2	prostaglandin-endoperoxide synthase 2	-2.266	0.00135
PTK2B	protein tyrosine kinase 2 beta	-2.103	0.000171
PTK7	protein tyrosine kinase 7 (inactive)	3.033	0.00481
PTPRO	protein tyrosine phosphatase, receptor type O	-2.495	0.00809
RAB20	RAB20, member RAS oncogene family	-2.314	0.0076
RAB25	RAB25, member RAS oncogene family	-3.143	0.000299
RAB34	RAB34, member RAS oncogene family	2.376	0.0381
RAB3D	RAB3D, member RAS oncogene family	-1.848	0.0261
RAB3IP	RAB3A interacting protein	-3.478	0.000428
RAB7B	RAB7B, member RAS oncogene family	-2.113	0.00673
RAP1GAP	RAP1 GTPase activating protein	-1.944	0.00973
RAPGEFL1	Rap guanine nucleotide exchange factor like 1	-1.98	0.0315
RASA4	RAS p21 protein activator 4	-2.206	0.00547
RBCK1	RANBP2-type and C3HC4-type zinc finger containing 1	-1.746	0.000154
RBP4	retinol binding protein 4	4.929	0.000204
RCN3	reticulocalbin 3	1.766	0.00925
REC8	REC8 meiotic recombination protein	-2.235	0.00344
RERE	arginine-glutamic acid dipeptide repeats	-1.534	0.0298
RET	ret proto-oncogene	-2.623	0.00433
RGSL1	regulator of G protein signaling like 1	-3.028	0.0188
RHBDF2	rhomboid 5 homolog 2	-1.695	0.00119
RIC1	RIC1 homolog, RAB6A GEF complex partner 1	-1.558	0.0312
RICTOR	RPTOR independent companion of MTOR complex 2	-1.673	0.0179
RIDA	reactive intermediate imine deaminase A homolog	-1.511	0.0469
RIPK1	receptor interacting serine/threonine kinase 1	-1.656	0.000132
RNASE2	ribonuclease A family member 2	-3.068	0.0217
RNASEL	ribonuclease L	-1.719	0.0193
RNF114	ring finger protein 114	-1.574	0.0131
RNF144B	ring finger protein 144B	-1.593	0.0167
RNF19B	ring finger protein 19B	-2.428	1.87e-07
RNF223	ring finger protein 223	-2.63	0.00943
RSAD2	radical S-adenosyl methionine domain containing 2	-3.986	0.0014
RTP4	receptor transporter protein 4	-2.583	0.0173
S100A2	S100 calcium binding protein A2	-3.858	0.000205
SAMD9	sterile alpha motif domain containing 9	-2.454	0.00119
SARS	seryl-tRNA synthetase	-1.985	0.000114
SAT1	spermidine/spermine N1-acetyltransferase 1	-1.645	0.00131
SBNO2	strawberry notch homolog 2	-1.896	0.00259
SCARA3	scavenger receptor class A member 3	3.167	0.0184
SCARF1	scavenger receptor class F member 1	-1.801	0.0266
SCFD2	sec1 family domain containing 2	-1.626	0.0026
SCIN	scinderin	-2.904	0.000547
SCN9A	sodium voltage-gated channel alpha subunit 9	-2.829	0.0047
SCNN1A	sodium channel epithelial 1 alpha subunit	-4.061	0.00227
SDHAF2	succinate dehydrogenase complex assembly factor 2	-1.561	0.00192
Sectm1b	secreted and transmembrane 1B	-3.147	0.00172
SELENOM	selenoprotein M	3.351	0.00179
SELL	selectin L	-1.608	0.00612
SERPINF1	serpin family F member 1	2.79	0.045
SERPINH1	serpin family H member 1	3.888	3.23e-06
SERTAD1	SERTA domain containing 1	-1.66	0.0175
SFN	stratifin	-2.398	0.0198
SFRP1	secreted frizzled related protein 1	3.537	0.00525
SFRP2	secreted frizzled related protein 2	5.511	4.14e-05
SFRP4	secreted frizzled related protein 4	4.294	0.000557
SH2D1A	SH2 domain containing 1A	1.693	0.0147
SH3BP2	SH3 domain binding protein 2	-1.561	0.0396
SHISA5	shisa family member 5	-1.853	0.0037
SIGLEC1	sialic acid binding Ig like lectin 1	-4.332	0.00059
SIGLEC5	sialic acid binding Ig like lectin 5	-1.737	0.0431
SKAP2	src kinase associated phosphoprotein 2	-1.569	0.0329
SLAMF1	signaling lymphocytic activation molecule family member 1	1.563	0.038
SLAMF8	SLAM family member 8	-3.505	0.00179
SLC15A3	solute carrier family 15 member 3	-1.527	0.0435
SLC18A1	solute carrier family 18 member A1	-2.969	0.0122
SLC22A4	solute carrier family 22 member 4	-1.899	0.0303
SLC28A3	solute carrier family 28 member 3	-3.323	0.00103
SLC2A9	solute carrier family 2 member 9	-1.987	0.00613
SLC45A4	solute carrier family 45 member 4	-2.213	0.00107
SLC5A9	solute carrier family 5 member 9	-2.527	0.036
SLC6A15	solute carrier family 6 member 15	2.851	0.0219
SLC6A2	solute carrier family 6 member 2	-4.102	0.000156
SLC8A1	solute carrier family 8 member A1	-1.802	0.0102
SMURF1	SMAD specific E3 ubiquitin protein ligase 1	-1.537	0.0113
SNAI2	snail family transcriptional repressor 2	3.226	0.00847
SNX10	sorting nexin 10	-2.079	0.0059
SNX15	sorting nexin 15	-1.528	0.0428
SOCS3	suppressor of cytokine signaling 3	-1.68	0.0487
SOD2	superoxide dismutase 2	-2.345	0.0047
SPARC	secreted protein acidic and cysteine rich	3.715	0.00524
SPATA46	spermatogenesis associated 46	-2.743	0.0122
SPEF2	sperm flagellar 2	2.418	0.0182
SPINT1	serine peptidase inhibitor, Kunitz type 1	-3.401	0.00127
SPP1	secreted phosphoprotein 1	2.829	0.0308
SPTLC2	serine palmitoyltransferase long chain base subunit 2	-1.592	0.0148
SQOR	sulfide quinone oxidoreductase	-1.725	0.00133
SRD5A3	steroid 5 alpha-reductase 3	-1.69	0.0037
SRPX	sushi repeat containing protein, X-linked	2.941	0.00383
ST6GALNAC4	ST6 N-acetylgalactosaminide alpha-2,6-sialyltransferase 4	-1.508	0.00668
STAP2	signal transducing adaptor family member 2	-2.195	0.0368
STARD8	StAR related lipid transfer domain containing 8	-2.591	4.51e-05
STAT1	signal transducer and activator of transcription 1	-2.09	0.00119
STAT2	signal transducer and activator of transcription 2	-2.567	4.51e-05
STAT3	signal transducer and activator of transcription 3	-1.554	0.00472
STC1	stanniocalcin 1	3.641	0.00628
STEAP1	STEAP family member 1	-3.093	0.00834
STEAP4	STEAP4 metalloreductase	-2.33	0.00628
STK3	serine/threonine kinase 3	-1.691	0.00608
STK38L	serine/threonine kinase 38 like	-1.523	0.0261
STOM	stomatin	-1.609	0.0396
STOML1	stomatin like 1	-3.257	0.000195
STX11	syntaxin 11	-2.687	5.31e-05
STXBP1	syntaxin binding protein 1	-4.552	0.000431
SUSD2	sushi domain containing 2	-2.824	0.0181
SVEP1	sushi, von Willebrand factor type A, EGF and pentraxin domain containing 1	3.056	0.0222
TAGLN	transgelin	3.938	0.00235
TAP1	transporter 1, ATP binding cassette subfamily B member	-1.614	0.000415
TAP2	transporter 2, ATP binding cassette subfamily B member	-1.715	0.000823
TARS	threonyl-tRNA synthetase	-2.206	0.000263
TBC1D9	TBC1 domain family member 9	-2.088	0.00229
TCEAL1	transcription elongation factor A like 1	-2.174	3.26e-05
TDRD7	tudor domain containing 7	-2.15	0.0011
TEC	tec protein tyrosine kinase	-3.519	1.5e-05
TFB1M	transcription factor B1, mitochondrial	-1.922	0.00138
TFEC	transcription factor EC	-1.711	0.0462
TFPI2	tissue factor pathway inhibitor 2	4.418	0.00119
THBS2	thrombospondin 2	3.405	0.0075
THBS4	thrombospondin 4	3.574	0.00439
THSD1	thrombospondin type 1 domain containing 1	2.857	0.0133
TIAM2	T-cell lymphoma invasion and metastasis 2	-4.493	0.000117
TIGAR	TP53 induced glycolysis regulatory phosphatase	-1.547	0.00134
TLE3	transducin like enhancer of split 3	-1.878	0.00059
TLR2	toll like receptor 2	-1.621	0.0318
TLR4	toll like receptor 4	-2.404	2.73e-05
TM6SF2	transmembrane 6 superfamily member 2	-2.486	0.0332
TMEM106A	transmembrane protein 106A	-1.669	0.00893
TMEM140	transmembrane protein 140	-1.818	0.00488
TMEM150B	transmembrane protein 150B	-1.773	0.0217
TMEM158	transmembrane protein 158 (gene/pseudogene)	3.576	0.00698
TMEM171	transmembrane protein 171	-3.017	0.0261
TMEM45A	transmembrane protein 45A	2.883	0.00538
TMPRSS2	transmembrane protease, serine 2	-3.341	0.00955
TNFRSF1A	TNF receptor superfamily member 1A	-1.654	0.00229
TNFSF13B	TNF superfamily member 13b	-2.296	0.00489
TPCN2	two pore segment channel 2	-1.508	0.0134
TPST1	tyrosylprotein sulfotransferase 1	1.683	0.00479
TRAFD1	TRAF-type zinc finger domain containing 1	-1.898	0.000115
TRANK1	tetratricopeptide repeat and ankyrin repeat containing 1	-3.662	2.98e-05
TRIB1	tribbles pseudokinase 1	-1.624	0.0265
TRIM21	tripartite motif containing 21	-1.938	0.000453
TRIM25	tripartite motif containing 25	-2.189	0.00165
TRIM38	tripartite motif containing 38	-1.718	0.00494
TRIM5	tripartite motif containing 5	-1.683	0.0266
TRIM56	tripartite motif containing 56	-1.696	0.0388
TRPM4	transient receptor potential cation channel subfamily M member 4	-2.88	0.0183
TTLL1	tubulin tyrosine ligase like 1	-1.88	0.0464
TXNDC16	thioredoxin domain containing 16	-2.391	0.0106
TXNL4B	thioredoxin like 4B	-1.505	0.0106
UBA7	ubiquitin like modifier activating enzyme 7	-4.484	3.23e-06
UBE2L6	ubiquitin conjugating enzyme E2 L6	-2.752	4.85e-05
UBR1	ubiquitin protein ligase E3 component n-recognin 1	-1.56	0.0487
UGCG	UDP-glucose ceramide glucosyltransferase	-1.617	0.0106
USP18	ubiquitin specific peptidase 18	-2.415	0.0123
USP25	ubiquitin specific peptidase 25	-2.13	0.000452
VCPIP1	valosin containing protein interacting protein 1	-2.086	0.00245
VDR	vitamin D (1,25- dihydroxyvitamin D3) receptor	-2.012	0.0151
VWA3B	von Willebrand factor A domain containing 3B	-2.097	0.0427
WARS	tryptophanyl-tRNA synthetase	-3.562	1.94e-09
WFDC2	WAP four-disulfide core domain 2	-3.358	0.00698
Wfdc21	WAP four-disulfide core domain 21	-3.371	0.0116
WIPF3	WAS/WASL interacting protein family member 3	-2.467	0.00182
WWC1	WW and C2 domain containing 1	2.047	0.0481
XAF1	XIAP associated factor 1	-2.064	0.00457
XDH	xanthine dehydrogenase	-1.669	0.0303
XRN2	5'-3' exoribonuclease 2	-1.513	0.00737
ZBP1	Z-DNA binding protein 1	-3.152	0.00276
ZBTB16	zinc finger and BTB domain containing 16	2.216	0.0156
ZC2HC1B	zinc finger C2HC-type containing 1B	-2.353	0.0239
ZCCHC14	zinc finger CCHC-type containing 14	-2.02	0.0417
ZCCHC6	zinc finger CCHC-type containing 6	-1.542	0.0168
ZDHHC3	zinc finger DHHC-type containing 3	-1.57	0.00471
ZFP36	ZFP36 ring finger protein	-1.725	0.00355
ZNF672	zinc finger protein 672	-1.766	0.0249
ZNF821	zinc finger protein 821	-2.373	0.022
ZNFX1	zinc finger NFX1-type containing 1	-3.151	0.0003
